# Supplementary material for: STC2+ Malignant Cell State Associated with EMT, Tumor Microenvironment Remodeling, and Poor Prognosis Revealed by Single-Cell and Spatial Transcriptomics in Colorectal Cancer
Source: Oncol Res. 2025 Dec 30;34(1):24. doi: 10.32604/or.2025.070143 (PMC12774564; doi:10.32604/or.2025.070143)
Supplement: Supplementary file 6 [file OncolRes-34-70143-s006.xlsx]

## Sheet: Sheet1
Single-cell Transcriptomic Dataset	Species	Patients	Cells	Platform	PMID
CRC_EMTAB8107	Human	7	23176	10x Genomics	32561858
CRC_GSE108989	Human	12	11125	Smart-seq2	30479382
CRC_GSE136394	Human	5	67171	10x Genomics	31484655
CRC_GSE139555	Human	2	10112	10x Genomics	32103181
CRC_GSE146771	Human	10	43817	10x Genomics	32302573
CRC_GSE166555	Human	12	66050	10x Genomics	34409732
CRC_GSE179784	Human	1	4647	MGI DNBelab C4	36443332
CRC_GSE146771_Smartseq2	Human	10	10468	Smart-seq2	32302573
Spatial Transcriptomic Dataset	Species	Platform	Dataset link
Human Colorectal Cancer: Whole Transcriptome Analysis、Human Intestine Cancer	Human	10x Genomics	https://www.10xgenomics.com/datasets/human-colorectal-cancer-whole-transcriptome-analysis-1-standard-1-2-0
Colorectal Cancer Liver Metastasis: PMID: 34417225: ST-liver1、ST-liver2、ST-liver3、ST-liver4	Human	10x Genomics	DOI: 10.1158/2159-8290.CD-21-0316
Colorectal Cancer PMID: 34417225: ST-P1、ST-P2、ST-P3、ST-P4	Human	10x Genomics	DOI: 10.1158/2159-8290.CD-21-0316
GEO Transcriptomic Dataset	Dataset link
GSE17536	https://www.ncbi.nlm.nih.gov/geo/
GSE29621
GSE41258
GSE87211
GSE161158
GSE103479
GSE39582
GSE18105
GSE21510
