# Supplementary material for: STC2+ Malignant Cell State Associated with EMT, Tumor Microenvironment Remodeling, and Poor Prognosis Revealed by Single-Cell and Spatial Transcriptomics in Colorectal Cancer
Source: Oncol Res. 2025 Dec 30;34(1):24. doi: 10.32604/or.2025.070143 (PMC12774564; doi:10.32604/or.2025.070143)
Supplement: Supplementary file 7 [file OncolRes-34-70143-s007.xlsx]

## Sheet: Sheet1
gene
ACKR3
ADM
ADORA2B
AK4
AKAP12
AKR1B1
AKR1B10
ALDOA
ALDOB
ALDOC
AMPD3
ANGPTL4
ANKZF1
ANXA2
APOH
APP
ATF3
ATP7A
B3GALT6
B4GALNT2
BCAN
BCL2
BGN
BHLHE40
BNIP3L
BRS3
BTG1
CA12
CASP6
CAV1
CCND2
CCNG2
CDKN1A
CDKN1B
CDKN1C
CHST2
CHST3
CITED2
COL3A1
COL5A1
COL5A2
CP
CSRP2
CXCL6
CXCR4
DCN
DDIT3
DDIT4
DPYSL4
DTNA
DUSP1
EDN2
EFNA1
EFNA3
EGFR
ENO1
ENO2
ENO3
ERRFI1
ETS1
EXT1
F3
FAM162A
FBP1
FBP2
FCSK
FGFR1
FOS
FOSL2
FOXO3
FPGT
FSTL1
GAA
GALK1
GAPDH
GAPDHS
GBE1
GCK
GCNT2
gene
GFUS
GLRX
GMDS
GMPPA
GMPPB
GPC1
GPC3
GPC4
GPI
GRHPR
GYS1
HAS1
HDLBP
HEXA
HK1
HK2
HK3
HMOX1
HOXB9
HS3ST1
HSPA5
IDS
IER3
IGFBP1
IGFBP3
IL6
ILVBL
INHA
IRS2
ISG20
ITGAV
JAG1
JAG2
JMJD6
JUN
KCNJ8
KDELR3
KDM3A
KHK
KIF5A
KLF6
KLF7
KLHL24
LALBA
LDHA
LDHC
LOX
LPL
LRPAP1
LUM
LXN
MAFF
MAP3K1
MIF
MPI
MSX1
MT1E
MT2A
MTMR1
MTMR2
MTMR6
MTMR7
MXI1
MYH9
NAGK
NCAN
NDRG1
NDST1
NDST2
NEDD4L
NFIL3
NR3C1
NRP1
OLR1
P4HA1
P4HA2
PAM
PCK1
PDGFA
PDGFB
PDK1
PDK3
PF4
PFKFB1
PFKFB2
PFKFB3
PFKFB4
PFKL
PFKM
PFKP
PGAM2
PGF
PGK1
PGLYRP1
PGM1
PGM2
PHKG1
PHPT1
PIM1
PKLR
PKP1
PLAC8
PLAUR
PLIN2
PMM1
PMM2
PNRC1
POSTN
PPARGC1A
PPFIA4
PPP1R15A
PPP1R3C
PRDX5
PRG2
PRKCA
PTK2
PYGM
RBPJ
RORA
RRAGD
S100A4
SAP30
SCARB1
SDC2
SDC3
SDC4
SELENBP1
SERPINA5
SERPINE1
SIAH2
SLC25A1
SLC2A1
SLC2A3
SLC2A5
SLC37A4
SLC6A6
SLCO2A1
SORD
SPP1
SRPX
STC1
STC2
SULT2B1
TES
TGFB3
TGFBI
TGM2
THBD
TIMP1
TIPARP
TKTL1
TMEM45A
TNFAIP3
TNFRSF21
TPBG
TPD52
TPI1
TPST2
UGP2
VAV2
VCAN
VEGFA
VHL
VLDLR
VTN
WSB1
XPNPEP1
ZFP36
ZNF292

## Sheet: Sheet2
gene	baseMean	log2FoldChange	lfcSE	stat	pvalue	padj	group
IGF2	27843.8	1.02958	0.305501	3.37012	0.000751356	0.0035557	up
CYP2W1	1940.11	1.19521	0.238524	5.01086	5.41878e-07	8.69281e-06	up
SERPINE1	1651.1	1.12331	0.145321	7.72984	1.07679e-14	3.27403e-12	up
COL9A3	1047.91	1.26871	0.193722	6.54912	5.78782e-11	4.19559e-09	up
CES1	720.005	1.01348	0.221122	4.58332	4.5765e-06	5.11178e-05	up
OBSL1	670.73	1.00696	0.141609	7.11087	1.15313e-12	1.58437e-10	up
L1CAM	428.988	1.20426	0.212101	5.67778	1.36457e-08	4.12294e-07	up
INHBB	325.864	1.47548	0.163143	9.04408	1.50928e-19	2.91539e-16	up
PEG10	234.355	1.85788	0.241213	7.70222	1.33719e-14	3.92058e-12	up
PLIN4	233.058	1.70473	0.233177	7.31089	2.65376e-13	4.84134e-11	up
F10	230.36	1.02456	0.172393	5.94315	2.79591e-09	1.08289e-07	up
GAS1	221.248	1.00522	0.184817	5.43902	5.35749e-08	1.26933e-06	up
OSM	217.843	1.02735	0.166502	6.17022	6.81944e-10	3.26915e-08	up
MYH7B	180.838	1.42216	0.170293	8.35128	6.75248e-17	5.75089e-14	up
HSPA6	170.908	1.06757	0.144174	7.40474	1.31409e-13	2.73115e-11	up
WIF1	157.32	1.51288	0.361993	4.17931	2.924e-05	0.000239926	up
IL6	154.046	1.01893	0.18025	5.6529	1.57763e-08	4.6297e-07	up
UCHL1	152.946	1.17427	0.157145	7.47252	7.86747e-14	1.81938e-11	up
MC1R	130.325	1.0307	0.101729	10.1318	3.99138e-24	6.55344e-20	up
CLSTN2	120.992	1.07787	0.186214	5.78835	7.10817e-09	2.38669e-07	up
SOX2	118.58	1.26046	0.32801	3.84275	0.000121662	0.000789399	up
MMP17	118.402	1.13317	0.154861	7.31731	2.52989e-13	4.70036e-11	up
CALB2	116.199	1.30351	0.21019	6.20156	5.5906e-10	2.78158e-08	up
WNT10A	115.164	1.00376	0.172442	5.82089	5.85355e-09	2.02762e-07	up
PRAME	113.049	1.03086	0.250771	4.11074	3.94391e-05	0.000310278	up
PLXNB3	108.73	1.04109	0.172453	6.03694	1.5706e-09	6.71556e-08	up
TGFB2	101.412	1.0437	0.130301	8.0099	1.14798e-15	5.38535e-13	up
FGF19	98.414	1.46164	0.263191	5.55354	2.79943e-08	7.43149e-07	up
TUBB2B	95.1712	1.04037	0.172373	6.03559	1.58379e-09	6.76312e-08	up
NGFR	95.0055	1.21109	0.174915	6.9239	4.39387e-12	4.87044e-10	up
ISM2	92.2943	1.00804	0.255153	3.95072	7.79151e-05	0.000543107	up
GLDC	84.1021	1.41699	0.214826	6.59599	4.22419e-11	3.21842e-09	up
SRRM3	74.8515	1.15674	0.142993	8.0895	5.99089e-16	3.22506e-13	up
HCAR2	74.5085	1.51639	0.21082	7.19281	6.34713e-13	9.73958e-11	up
F7	70.2542	1.10715	0.238323	4.64558	3.39115e-06	3.98706e-05	up
CILP2	66.1465	1.23289	0.179067	6.88507	5.77589e-12	6.09867e-10	up
FABP4	60.755	1.58163	0.224498	7.0452	1.85194e-12	2.37572e-10	up
COL22A1	58.483	1.05342	0.146389	7.196	6.20026e-13	9.60397e-11	up
ADAMTS16	57.4659	1.11616	0.178564	6.25075	4.08488e-10	2.12246e-08	up
PTPRN	56.8481	1.14786	0.173926	6.59971	4.11957e-11	3.14601e-09	up
EEF1A2	56.237	1.4837	0.184581	8.03823	9.11437e-16	4.53482e-13	up
PPFIA4	52.3883	1.41441	0.117078	12.0809	1.33209e-33	4.37433e-29	up
HSPA7	52.0323	1.01623	0.143846	7.06473	1.60932e-12	2.12237e-10	up
MUC16	47.5244	1.71124	0.268785	6.36658	1.93295e-10	1.13347e-08	up
TH	47.4973	1.17626	0.190539	6.17331	6.68747e-10	3.22946e-08	up
CLDN11	46.9313	1.00478	0.155797	6.44927	1.12394e-10	7.32299e-09	up
LINC00176	42.9552	1.03204	0.160868	6.41548	1.40383e-10	8.68802e-09	up
NFE2	42.8766	1.37422	0.18075	7.60288	2.89608e-14	7.66948e-12	up
SLC38A3	42.8615	1.03103	0.250077	4.12287	3.74188e-05	0.000296587	up
RP11-35N6.1	41.2116	1.02092	0.25179	4.05467	5.02059e-05	0.00037796	up
STX1B	39.8649	1.12339	0.11804	9.51707	1.78131e-21	1.16989e-17	up
TF	39.7998	1.38589	0.228587	6.06286	1.33722e-09	5.85487e-08	up
MEOX2	39.4064	1.29162	0.20156	6.40812	1.47323e-10	9.01359e-09	up
KLC3	38.8192	1.15112	0.180721	6.3696	1.89522e-10	1.12163e-08	up
TMEM121	38.4542	1.01734	0.137646	7.391	1.45727e-13	3.00967e-11	up
RP11-958N24.2	38.4501	1.00161	0.221919	4.51342	6.37919e-06	6.69265e-05	up
PRSS56	37.997	1.92113	0.367662	5.22526	1.73909e-07	3.38438e-06	up
TTYH1	37.6881	1.31383	0.139981	9.38583	6.24256e-21	2.2777e-17	up
SEMA3D	37.1488	1.36174	0.213158	6.3884	1.67626e-10	1.00815e-08	up
LRFN1	37.0608	1.07264	0.138505	7.74442	9.60184e-15	3.00291e-12	up
PLIN1	36.5224	1.12578	0.173993	6.47028	9.78226e-11	6.5863e-09	up
KIF1A	36.276	1.38402	0.217268	6.37011	1.88898e-10	1.12163e-08	up
BSN	35.9427	1.10491	0.136323	8.10508	5.27122e-16	2.93383e-13	up
WISP2	35.2642	1.06576	0.22596	4.71658	2.39837e-06	2.98899e-05	up
GREB1L	34.8983	1.0556	0.248313	4.25108	2.12742e-05	0.000183939	up
NAT8L	34.5721	1.58841	0.180747	8.78801	1.52228e-18	2.27221e-15	up
FAR2P1	33.1659	1.48541	0.390461	3.80424	0.000142239	0.000898585	up
HCAR3	32.8808	1.42786	0.244105	5.84939	4.9339e-09	1.76684e-07	up
RUNDC3A	32.7918	1.15769	0.170732	6.78075	1.19556e-11	1.07857e-09	up
KCNT1	32.671	1.39711	0.220444	6.33772	2.33194e-10	1.32564e-08	up
MYT1	31.7252	1.132	0.199664	5.66954	1.43184e-08	4.28223e-07	up
SCN5A	31.1272	1.11695	0.182031	6.13604	8.46018e-10	3.91841e-08	up
VWA5B2	30.2247	1.15802	0.181805	6.36956	1.89568e-10	1.12163e-08	up
RYR1	30.1228	1.2426	0.132658	9.36698	7.46402e-21	2.45104e-17	up
LINC00954	29.8047	1.00856	0.158821	6.35032	2.14869e-10	1.24005e-08	up
SLIT1	29.5947	1.19342	0.159899	7.46354	8.42251e-14	1.88149e-11	up
DUSP9	29.5022	1.48608	0.21211	7.00616	2.44947e-12	3.01257e-10	up
DPYSL4	28.8358	1.18755	0.15599	7.61295	2.67908e-14	7.21112e-12	up
SSPO	28.3483	1.30442	0.174645	7.469	8.08035e-14	1.83338e-11	up
ANKLE1	27.7646	1.40881	0.148755	9.47071	2.77952e-21	1.4167e-17	up
IGSF1	27.4536	1.15553	0.22034	5.2443	1.5688e-07	3.10712e-06	up
CPNE6	27.3476	1.04409	0.227334	4.59275	4.37442e-06	4.92786e-05	up
DIRAS1	27.0881	1.31217	0.16626	7.89228	2.96715e-15	1.13297e-12	up
ICAM5	26.9823	1.10829	0.147565	7.51053	5.88892e-14	1.39393e-11	up
PANX2	26.5209	1.61703	0.175481	9.21488	3.11637e-20	9.30322e-17	up
C1QL1	26.4437	1.01468	0.147028	6.90127	5.15384e-12	5.60404e-10	up
NRK	26.2404	1.20839	0.207219	5.83145	5.49462e-09	1.93389e-07	up
CDH4	26.1901	1.34748	0.153272	8.79147	1.4762e-18	2.27221e-15	up
SCT	26.1277	1.03134	0.197373	5.22534	1.73834e-07	3.38438e-06	up
PROK2	26.1112	1.29636	0.231144	5.60845	2.04145e-08	5.7199e-07	up
FLJ16779	25.8952	1.46096	0.2055	7.10931	1.16626e-12	1.59573e-10	up
VWA5B1	25.8817	1.2152	0.329307	3.69017	0.000224101	0.00130572	up
PPP1R1A	25.7278	1.09119	0.218546	4.99296	5.94622e-07	9.36508e-06	up
BAI1	25.4391	1.31982	0.13707	9.62877	6.04462e-22	4.96233e-18	up
AVPR2	25.4227	1.18495	0.17252	6.86848	6.48913e-12	6.61771e-10	up
KCNH6	25.4211	1.43375	0.211531	6.77796	1.21882e-11	1.09355e-09	up
ADD2	25.3681	1.51728	0.183827	8.25386	1.53353e-16	1.09474e-13	up
MORN3	25.279	1.03218	0.147431	7.00114	2.53879e-12	3.07707e-10	up
PKHD1	24.9885	1.12153	0.204248	5.49101	3.99653e-08	1.00335e-06	up
GJA3	24.5913	1.26482	0.202502	6.24597	4.21167e-10	2.178e-08	up
GABRA3	24.3624	1.06253	0.357962	2.96828	0.00299476	0.0110014	up
VWDE	24.3516	1.11553	0.270902	4.11785	3.82426e-05	0.000302241	up
HAS1	24.319	1.12687	0.216309	5.20955	1.89297e-07	3.62245e-06	up
KLK4	24.2704	1.03908	0.21423	4.85029	1.23279e-06	1.72266e-05	up
XIRP1	24.1451	1.23983	0.179055	6.92431	4.38117e-12	4.87044e-10	up
TRIM71	24.0469	1.39432	0.325537	4.28314	1.84273e-05	0.000164005	up
APOA2	23.9573	1.56324	0.335134	4.66451	3.09348e-06	3.69933e-05	up
WNT6	22.7128	1.57891	0.213005	7.41253	1.23909e-13	2.60829e-11	up
SEC14L4	22.4777	1.22457	0.274952	4.45377	8.43761e-06	8.51227e-05	up
LBP	22.4717	1.60548	0.208097	7.71505	1.20933e-14	3.61809e-12	up
F2	22.3258	1.17209	0.225171	5.20531	1.93671e-07	3.6911e-06	up
CNNM1	22.2279	1.08491	0.176609	6.14301	8.09698e-10	3.77683e-08	up
KCNH3	21.7088	1.1261	0.164169	6.85939	6.91535e-12	6.98727e-10	up
DRGX	21.3507	1.19087	0.337491	3.52861	0.00041775	0.00218999	up
CRTAC1	20.9033	1.32034	0.217184	6.07935	1.20673e-09	5.37676e-08	up
PRG4	20.2536	1.35495	0.15737	8.60996	7.30892e-18	9.52784e-15	up
DLL3	20.123	1.37145	0.19699	6.96203	3.35411e-12	3.93314e-10	up
ATP6V1B1	19.4393	1.34851	0.174269	7.7381	1.00917e-14	3.09711e-12	up
AC141928.1	19.0764	1.34871	0.195683	6.89233	5.48859e-12	5.85906e-10	up
GPR27	19.0191	1.02564	0.197185	5.20143	1.97761e-07	3.76249e-06	up
CACNA1B	18.7283	1.2515	0.251597	4.97421	6.5513e-07	1.02055e-05	up
MKRN3	18.648	1.1339	0.347581	3.26226	0.00110526	0.00489058	up
SLC16A8	18.4769	1.11719	0.143651	7.77707	7.42238e-15	2.41323e-12	up
ADIPOQ	17.1965	1.75803	0.541137	3.24878	0.00115903	0.00508419	up
CCDC154	16.9487	1.04593	0.145684	7.17942	7.00075e-13	1.06431e-10	up
TRIM17	16.9462	1.01054	0.124011	8.14878	3.67608e-16	2.15563e-13	up
POU4F1	16.5127	1.33831	0.213062	6.28131	3.35742e-10	1.79562e-08	up
PTH1R	16.479	1.20144	0.145883	8.23567	1.78555e-16	1.19661e-13	up
ADAMTS18	16.1734	1.26452	0.179053	7.06227	1.63802e-12	2.15157e-10	up
SLC5A12	15.9439	1.14311	0.217634	5.25244	1.50097e-07	2.99208e-06	up
C8orf31	15.901	1.01856	0.158183	6.43913	1.20163e-10	7.76752e-09	up
NKAIN4	15.5966	1.22373	0.163657	7.47744	7.57871e-14	1.77764e-11	up
CECR7	15.5261	1.43126	0.208986	6.84858	7.45892e-12	7.37759e-10	up
SHANK1	15.3157	1.43588	0.148488	9.66999	4.04407e-22	4.42664e-18	up
RP11-669N7.2	15.2667	1.73104	0.563761	3.07052	0.00213687	0.00834767	up
RBM20	14.899	1.04939	0.155004	6.7701	1.28696e-11	1.13912e-09	up
AC018890.6	14.4871	1.72372	0.314005	5.48948	4.03121e-08	1.00667e-06	up
RP11-764K9.2	13.892	1.0146	0.13162	7.7086	1.27208e-14	3.76329e-12	up
AL589743.1	13.8882	1.18214	0.241557	4.89382	9.88968e-07	1.42883e-05	up
AP3B2	13.4903	1.07706	0.179149	6.01209	1.8315e-09	7.65177e-08	up
MYBPHL	13.4745	1.15382	0.28932	3.98806	6.66172e-05	0.000478577	up
RGR	13.4455	1.10589	0.323671	3.41672	0.000633811	0.00309903	up
CTD-3064M3.7	12.9861	1.03268	0.16042	6.43735	1.21576e-10	7.81272e-09	up
SCG3	12.9784	1.44116	0.205812	7.00233	2.51746e-12	3.07318e-10	up
EYA4	12.7534	1.05862	0.186787	5.66754	1.44865e-08	4.32856e-07	up
RFX6	12.3817	1.00392	0.293033	3.42598	0.000612596	0.0030137	up
TCAM1P	12.374	2.00264	0.334658	5.98415	2.17527e-09	8.73247e-08	up
PNMA6A	12.0994	1.02632	0.19353	5.30317	1.13808e-07	2.3804e-06	up
SLCO1A2	11.8369	1.23758	0.29146	4.24615	2.17477e-05	0.000187589	up
SLC6A17	11.7662	1.36359	0.17088	7.97981	1.46564e-15	6.58855e-13	up
UPK2	11.7019	1.12426	0.25664	4.38069	1.18304e-05	0.000112638	up
RNF165	11.5638	1.18341	0.184236	6.42332	1.3333e-10	8.40261e-09	up
RP13-554M15.2	11.3138	1.03896	0.126375	8.2213	2.01306e-16	1.29617e-13	up
CASKIN1	11.3026	1.25171	0.181503	6.89637	5.33493e-12	5.76278e-10	up
GRIN3B	11.273	1.17633	0.14398	8.17007	3.08204e-16	1.84015e-13	up
DLX1	11.2288	1.37191	0.247049	5.5532	2.80483e-08	7.4386e-07	up
CHRNB2	11.1172	1.0318	0.167199	6.17111	6.78143e-10	3.2616e-08	up
KCNQ2	11.112	1.74695	0.253469	6.89215	5.49544e-12	5.85906e-10	up
GTSF1	10.8012	1.1605	0.185771	6.24694	4.18577e-10	2.16802e-08	up
KRT14	10.6187	1.81347	0.311341	5.82473	5.72057e-09	1.99339e-07	up
PLEKHG4B	10.1881	1.27369	0.176088	7.23326	4.71547e-13	7.62791e-11	up
ARHGAP40	10.1266	1.43406	0.259702	5.52194	3.35273e-08	8.66223e-07	up
GJB7	10.0301	1.31771	0.334964	3.93388	8.3587e-05	0.000575315	up
TKTL1	10.0224	1.82855	0.290207	6.30084	2.96035e-10	1.6202e-08	up
PCDHB6	9.76348	1.40209	0.172259	8.13945	3.97064e-16	2.28751e-13	up
PRRT4	9.7502	1.66553	0.212486	7.8383	4.56698e-15	1.63011e-12	up
MYBPC2	9.73409	1.0027	0.165241	6.06808	1.29447e-09	5.69981e-08	up
RP11-1023L17.2	9.6996	1.40925	0.232754	6.0547	1.40677e-09	6.08636e-08	up
LMX1B	9.48845	1.35758	0.277435	4.89334	9.91368e-07	1.42971e-05	up
RP1-34B20.4	9.26422	1.01353	0.150502	6.73435	1.6466e-11	1.41548e-09	up
TMEM179	9.21645	1.03192	0.240323	4.2939	1.75561e-05	0.000157818	up
IGF2-AS	9.20997	1.65206	0.282359	5.85092	4.88867e-09	1.75256e-07	up
CBS	9.20388	1.17111	0.210248	5.57014	2.54536e-08	6.87373e-07	up
KC6	9.18161	1.50373	0.438189	3.43169	0.000599828	0.00296287	up
MRPL23-AS1	9.16947	1.48185	0.287813	5.14866	2.62349e-07	4.74396e-06	up
TMEM40	9.07188	1.04187	0.218594	4.76622	1.87714e-06	2.44221e-05	up
CLEC2L	8.97479	1.3341	0.222074	6.00747	1.8844e-09	7.82299e-08	up
EMX2OS	8.88609	1.50074	0.263888	5.68702	1.29273e-08	3.9508e-07	up
SCN4A	8.84185	1.23097	0.183405	6.71179	1.92247e-11	1.61872e-09	up
PLCXD3	8.75857	1.87576	0.263118	7.12898	1.01115e-12	1.43121e-10	up
SPSB4	8.74937	1.25556	0.171796	7.30844	2.70256e-13	4.90312e-11	up
GJB6	8.70127	1.67258	0.234646	7.12807	1.01784e-12	1.4345e-10	up
SLC7A10	8.6867	1.86904	0.262395	7.12301	1.05598e-12	1.46934e-10	up
SOAT2	8.59552	1.05361	0.292797	3.59844	0.000320126	0.00175938	up
CCER2	8.29181	1.05042	0.1509	6.96103	3.37806e-12	3.93364e-10	up
PNMA5	8.20663	2.3152	0.318025	7.27992	3.34015e-13	5.6538e-11	up
MYL3	8.17753	1.46529	0.219839	6.66528	2.64158e-11	2.12089e-09	up
COL26A1	8.16026	1.26789	0.171705	7.38414	1.53445e-13	3.1297e-11	up
DLX2	8.1601	1.80428	0.224412	8.04003	8.98191e-16	4.53482e-13	up
RP11-169F17.1	8.06866	2.28052	0.424084	5.37751	7.55234e-08	1.69857e-06	up
KCNQ5	7.86087	1.18251	0.199404	5.9302	3.0256e-09	1.15663e-07	up
A2ML1	7.75357	1.71695	0.235755	7.28276	3.27061e-13	5.65265e-11	up
HS3ST4	7.66663	2.65887	0.297709	8.93112	4.21727e-19	7.28878e-16	up
KIAA2022	7.65807	1.01431	0.21571	4.70219	2.5739e-06	3.17989e-05	up
MGAT5B	7.61161	1.31715	0.162652	8.09797	5.58835e-16	3.05851e-13	up
HBQ1	7.5605	1.05554	0.276963	3.81113	0.000138336	0.00087781	up
VAX2	7.37706	1.258	0.185324	6.78811	1.13612e-11	1.03922e-09	up
AC092198.1	7.21629	1.0872	0.209619	5.18656	2.14212e-07	4.03112e-06	up
SYT3	7.15118	1.30537	0.182627	7.14773	8.82229e-13	1.28758e-10	up
GUCY2D	7.12549	1.02281	0.170002	6.01647	1.78261e-09	7.48559e-08	up
FLG	7.08994	1.30952	0.191563	6.83596	8.1455e-12	7.89032e-10	up
TUSC5	6.98386	1.74786	0.377766	4.62682	3.71325e-06	4.30891e-05	up
MYO3A	6.93105	1.14202	0.232622	4.90936	9.13753e-07	1.34014e-05	up
SLC30A3	6.91254	1.66241	0.176484	9.41962	4.52735e-21	1.85837e-17	up
AC007750.5	6.89874	1.00318	0.171906	5.83561	5.35933e-09	1.89033e-07	up
HES7	6.86019	1.49094	0.227708	6.54759	5.84718e-11	4.21999e-09	up
AC013463.2	6.85812	1.0905	0.20755	5.25413	1.48725e-07	2.9718e-06	up
RP11-157G21.2	6.80045	1.17592	0.225397	5.21708	1.81771e-07	3.51117e-06	up
CALY	6.76086	1.20615	0.213056	5.66118	1.50337e-08	4.46363e-07	up
AMER3	6.73769	1.68722	0.30503	5.53131	3.17844e-08	8.29679e-07	up
PKD1L2	6.67505	1.22497	0.183781	6.66536	2.64022e-11	2.12089e-09	up
WNT7A	6.56377	1.70886	0.313321	5.45404	4.92389e-08	1.1882e-06	up
RP11-54O7.1	6.5371	1.10412	0.225765	4.89059	1.00534e-06	1.44605e-05	up
LRP2	6.4979	1.62352	0.250563	6.47947	9.20437e-11	6.23202e-09	up
FTCD	6.46852	1.61691	0.229185	7.05503	1.72566e-12	2.23209e-10	up
C1orf61	6.3564	1.05617	0.204713	5.15929	2.47892e-07	4.51235e-06	up
GOLGA6L2	6.32549	1.54054	0.348771	4.41705	1.00055e-05	9.79517e-05	up
INHA	6.29253	1.20908	0.229504	5.26822	1.37751e-07	2.78367e-06	up
LGI3	6.21045	1.07326	0.22961	4.67428	2.94983e-06	3.57173e-05	up
SLC26A10	6.17554	1.01262	0.144165	7.02405	2.15524e-12	2.70128e-10	up
IGDCC3	6.15377	2.04527	0.254741	8.02883	9.84072e-16	4.68333e-13	up
CCDC144A	5.98562	1.00152	0.272697	3.67264	0.000240058	0.00138032	up
LL22NC03-N14H11.1	5.98122	1.20253	0.238294	5.0464	4.50217e-07	7.43299e-06	up
CA6	5.97946	1.18347	0.373865	3.16549	0.0015482	0.0064208	up
LEP	5.85197	1.32258	0.28184	4.69267	2.69658e-06	3.31773e-05	up
RGS7	5.79698	1.00029	0.272039	3.677	0.000235992	0.00136123	up
RP4-555D20.2	5.71244	1.203	0.208868	5.75964	8.42926e-09	2.74331e-07	up
RIMS4	5.61693	1.49616	0.243416	6.14653	7.9196e-10	3.72374e-08	up
SEZ6	5.5902	1.54461	0.223577	6.90862	4.89397e-12	5.37486e-10	up
RP11-567M16.1	5.56018	1.12852	0.173869	6.49062	8.54834e-11	5.89728e-09	up
LINC01018	5.55172	1.57747	0.263864	5.97835	2.25408e-09	9.01576e-08	up
EMX2	5.52417	1.50283	0.312362	4.81116	1.50054e-06	2.0261e-05	up
DLK1	5.51949	2.00955	0.472211	4.25563	2.08465e-05	0.000181004	up
FBN3	5.45703	1.9771	0.268367	7.36716	1.74302e-13	3.46893e-11	up
RP11-153M7.3	5.45506	1.02575	0.22325	4.59464	4.335e-06	4.88849e-05	up
AC246787.4	5.42735	1.08779	0.25715	4.23017	2.33511e-05	0.000198551	up
KCNE1	5.2169	1.03908	0.185115	5.61313	1.98699e-08	5.58637e-07	up
RHBG	5.19463	1.02038	0.20235	5.04267	4.5908e-07	7.55652e-06	up
HOXC12	5.1752	1.1412	0.470861	2.42364	0.015366	0.0419407	up
KLF2P1	5.14856	1.40689	0.435024	3.23404	0.00122051	0.00531059	up
RP11-20D14.6	5.13441	1.19919	0.202111	5.9333	2.96897e-09	1.14029e-07	up
NOG	5.10001	1.209	0.199093	6.07252	1.25917e-09	5.56508e-08	up
AC005702.3	5.0998	1.24906	0.327355	3.81561	0.000135848	0.000864865	up
ANKRD1	5.04805	1.43868	0.212657	6.76528	1.33048e-11	1.17447e-09	up
GPR144	5.0375	1.19694	0.238177	5.02544	5.02288e-07	8.18567e-06	up
POU3F3	5.02302	1.28431	0.248068	5.17727	2.25158e-07	4.18198e-06	up
LINC00355	5.02229	1.67268	0.496684	3.3677	0.00075799	0.00358142	up
PCDH10	4.98736	1.09469	0.229253	4.77503	1.79676e-06	2.35349e-05	up
LPPR3	4.94631	1.8378	0.222813	8.24818	1.6083e-16	1.12369e-13	up
ALX1	4.91153	1.17997	0.444142	2.65674	0.00789006	0.0243326	up
EPHA8	4.90563	1.13701	0.332256	3.4221	0.000621384	0.00305053	up
CTD-3080P12.3	4.82892	1.13202	0.285448	3.96576	7.31611e-05	0.000516215	up
CTD-2354A18.1	4.81905	1.78318	0.487633	3.65681	0.000255377	0.00145693	up
HRK	4.7918	1.07249	0.238843	4.49037	7.11007e-06	7.34215e-05	up
LINC01139	4.76504	1.6953	0.410509	4.12974	3.63176e-05	0.000289115	up
EN1	4.61926	1.33555	0.325286	4.10578	4.02946e-05	0.0003161	up
NHLH2	4.61431	1.88237	0.404178	4.65729	3.20399e-06	3.80929e-05	up
TCF23	4.55661	1.2041	0.247287	4.86925	1.12024e-06	1.58631e-05	up
RP11-742B18.1	4.44987	1.53176	0.293877	5.21224	1.86578e-07	3.58504e-06	up
CTD-2207A17.1	4.38823	1.10649	0.384357	2.87881	0.00399179	0.0139464	up
RP1-29C18.10	4.3152	1.05261	0.25735	4.09019	4.31028e-05	0.000333665	up
RP11-408B11.2	4.22894	1.16798	0.426353	2.73946	0.00615393	0.0199293	up
RP11-211G3.2	4.20245	1.19425	0.164039	7.28028	3.33118e-13	5.6538e-11	up
TGFB2-AS1	4.13535	1.4027	0.18434	7.6093	2.75585e-14	7.35746e-12	up
CDH22	4.02171	1.17131	0.285971	4.09589	4.20551e-05	0.000326865	up
MKRN9P	3.99388	1.3243	0.240828	5.49895	3.82054e-08	9.65069e-07	up
PCDHA11	3.95633	1.32732	0.312546	4.2468	2.16843e-05	0.000187091	up
RIMS2	3.94662	1.20933	0.248357	4.86931	1.11989e-06	1.58631e-05	up
USH1G	3.89672	1.40206	0.258963	5.41412	6.15896e-08	1.42931e-06	up
MIR210	3.8936	1.62372	0.188786	8.60086	7.9119e-18	9.62263e-15	up
IFITM5	3.86613	1.04317	0.273446	3.8149	0.000136239	0.000866683	up
ZYG11A	3.85704	1.25869	0.188798	6.6669	2.61271e-11	2.11698e-09	up
RP11-846F4.6	3.82815	1.52416	0.24836	6.1369	8.41477e-10	3.90288e-08	up
LINC00565	3.77613	1.05434	0.169463	6.22164	4.92001e-10	2.48042e-08	up
LINC01239	3.72762	1.09816	0.337363	3.25512	0.00113343	0.00499189	up
ACTN2	3.72572	1.61452	0.188039	8.58606	9.00041e-18	1.01916e-14	up
PCDHA12	3.69127	1.70295	0.287585	5.92156	3.18901e-09	1.21627e-07	up
PRR18	3.6626	1.74077	0.267514	6.50721	7.65598e-11	5.38345e-09	up
TNNT3	3.59696	1.53354	0.235725	6.50564	7.73627e-11	5.42828e-09	up
RP11-100E13.1	3.5521	1.0079	0.181234	5.56132	2.67743e-08	7.16882e-07	up
LINC00470	3.52759	1.50478	0.392317	3.83562	0.000125246	0.000808974	up
TLX3	3.52202	1.03873	0.38794	2.67756	0.00741604	0.0231578	up
LMX1A	3.47904	1.40457	0.298594	4.70396	2.55161e-06	3.1583e-05	up
RP11-554A11.9	3.4671	1.0318	0.165594	6.2309	4.63752e-10	2.37577e-08	up
PTH2R	3.43435	1.13734	0.266945	4.2606	2.03878e-05	0.000177444	up
SCGB3A1	3.40572	1.12013	0.216758	5.16767	2.37024e-07	4.3558e-06	up
MAB21L1	3.39991	1.03406	0.197463	5.23674	1.63436e-07	3.2184e-06	up
CNTN5	3.38788	1.17171	0.356674	3.2851	0.00101947	0.00456716	up
ZIC1	3.30296	1.21677	0.358029	3.39851	0.000677541	0.00326616	up
RP11-401P9.1	3.16253	1.44781	0.321811	4.49896	6.82865e-06	7.09376e-05	up
IFITM4P	3.09186	1.03539	0.189485	5.46422	4.64957e-08	1.13098e-06	up
FOXL2	3.07937	2.34023	0.294905	7.93554	2.09588e-15	8.60307e-13	up
SLC35F3	3.07458	1.29097	0.211658	6.09934	1.06508e-09	4.80426e-08	up
C1QL4	2.97109	1.04088	0.219479	4.74252	2.11081e-06	2.69079e-05	up
FOXL2NB	2.93509	2.68468	0.320077	8.38761	4.96124e-17	4.52548e-14	up
CIDEA	2.91662	1.43877	0.568702	2.52992	0.011409	0.0328784	up
RP11-496I2.5	2.88006	1.1173	0.236377	4.72676	2.2813e-06	2.86365e-05	up
OXT	2.87949	1.04177	0.191772	5.43231	5.56287e-08	1.31325e-06	up
RP11-657O9.1	2.82175	1.34982	0.390806	3.45394	0.000552464	0.00276721	up
CCDC155	2.81212	1.572	0.301491	5.2141	1.84713e-07	3.55964e-06	up
RP5-1120P11.3	2.76901	1.14834	0.195837	5.86373	4.52576e-09	1.64947e-07	up
COL20A1	2.75921	1.38331	0.255078	5.42307	5.85838e-08	1.37122e-06	up
BHMG1	2.71021	1.32866	0.248	5.35751	8.43745e-08	1.85579e-06	up
NR5A1	2.69043	1.34919	0.265341	5.08475	3.68108e-07	6.28597e-06	up
RP4-806M20.4	2.67525	1.19184	0.240688	4.95179	7.35324e-07	1.12782e-05	up
PAPL	2.66801	1.82623	0.286879	6.36586	1.94195e-10	1.13672e-08	up
RP11-1038A11.1	2.66749	1.06223	0.38841	2.73482	0.00624139	0.0201489	up
AC006946.16	2.65929	1.37601	0.242448	5.6755	1.38288e-08	4.15472e-07	up
ZNF727	2.63899	1.09644	0.235681	4.65225	3.28337e-06	3.88379e-05	up
SPTA1	2.62575	1.11191	0.235163	4.72826	2.26451e-06	2.84803e-05	up
AC246787.3	2.45311	1.30642	0.285157	4.58143	4.61811e-06	5.14939e-05	up
CTD-2286N8.1	2.44842	1.86408	0.335318	5.55914	2.71109e-08	7.23794e-07	up
CTC-573N18.1	2.44259	1.20847	0.238052	5.07651	3.84438e-07	6.51221e-06	up
KLF14	2.42882	1.84215	0.237564	7.75432	8.88196e-15	2.83171e-12	up
CTD-2105E13.6	2.42346	1.05826	0.233577	4.53067	5.87967e-06	6.25326e-05	up
RP11-350N15.4	2.41585	1.0294	0.167542	6.14415	8.03915e-10	3.7659e-08	up
FLJ39080	2.39778	1.16752	0.356229	3.27743	0.00104756	0.00467136	up
CTB-12A17.2	2.39245	1.03995	0.197059	5.27733	1.31079e-07	2.68519e-06	up
LINC00327	2.34768	1.09544	0.190703	5.74424	9.2334e-09	2.97553e-07	up
CTD-2532K18.2	2.33568	1.09631	0.283194	3.87124	0.000108281	0.000716882	up
SOHLH1	2.30245	2.06748	0.370837	5.57517	2.47282e-08	6.72205e-07	up
CYP4F24P	2.27828	1.05127	0.242474	4.33557	1.45381e-05	0.000134328	up
SLC38A8	2.25944	1.04309	0.309887	3.36603	0.000762576	0.00359533	up
RP11-680F20.10	2.22285	1.04344	0.267491	3.90082	9.5867e-05	0.000645893	up
KLF17	2.21642	1.00345	0.21008	4.77651	1.78362e-06	2.33908e-05	up
VAX1	2.21248	1.29305	0.43089	3.00089	0.00269192	0.010079	up
PHF2P2	2.12233	1.21603	0.34196	3.55606	0.000376464	0.00200883	up
RP11-20L24.1	2.10969	1.22183	0.303209	4.02965	5.58589e-05	0.000413409	up
CGB7	2.0802	1.82166	0.219373	8.30391	1.00741e-16	7.69334e-14	up
LINC00461	2.06982	1.05031	0.232522	4.51703	6.27136e-06	6.59215e-05	up
LRRC14B	2.03587	1.38235	0.265689	5.20288	1.96228e-07	3.73549e-06	up
NTF4	2.01338	1.22419	0.268985	4.55113	5.33585e-06	5.76757e-05	up
RP11-676B18.1	1.99853	1.73307	0.384138	4.51158	6.43465e-06	6.74222e-05	up
RP11-113I24.1	1.98908	1.26335	0.274372	4.60452	4.13417e-06	4.71382e-05	up
GABRG2	1.9785	1.27559	0.340893	3.74191	0.000182627	0.00110347	up
AC104389.28	1.96612	1.39152	0.404993	3.4359	0.000590592	0.00292541	up
DACH2	1.94606	1.3097	0.245938	5.32531	1.00781e-07	2.15038e-06	up
CALML5	1.92303	1.8311	0.39422	4.64486	3.40314e-06	3.9983e-05	up
ZBTB8B	1.91466	1.02949	0.198554	5.18494	2.16086e-07	4.05477e-06	up
SLC6A2	1.90695	1.07113	0.359959	2.9757	0.00292321	0.0107954	up
NPBWR1	1.90414	1.16035	0.251228	4.61871	3.86128e-06	4.45839e-05	up
SOHLH2	1.90226	1.23655	0.341021	3.62602	0.000287822	0.00161041	up
CTA-384D8.31	1.89628	1.05258	0.223186	4.71618	2.40316e-06	2.99261e-05	up
MROH2A	1.88013	1.22665	0.26973	4.5477	5.42362e-06	5.84896e-05	up
LINGO2	1.85423	1.02759	0.228474	4.49762	6.87183e-06	7.12752e-05	up
AC005702.2	1.84948	1.65043	0.402291	4.10257	4.08584e-05	0.000319606	up
CCKBR	1.84876	2.22187	0.338258	6.56857	5.07992e-11	3.77408e-09	up
SLC4A1	1.84622	1.1476	0.24201	4.74195	2.11673e-06	2.69428e-05	up
RP11-83M16.1	1.84455	1.00553	0.347362	2.89476	0.00379454	0.0133797	up
CTA-722E9.1	1.82711	1.53662	0.340044	4.51888	6.21672e-06	6.5473e-05	up
LINC01429	1.82517	1.08781	0.225043	4.83377	1.33969e-06	1.84071e-05	up
RP11-54O7.18	1.81855	1.03824	0.213497	4.86301	1.15614e-06	1.62732e-05	up
RP11-21A7A.2	1.81635	1.04578	0.208787	5.00884	5.47594e-07	8.75884e-06	up
DPY19L2P1	1.80385	1.44871	0.213519	6.78492	1.16148e-11	1.05621e-09	up
RP11-54O7.16	1.80138	1.04146	0.250561	4.15651	3.23153e-05	0.000261372	up
RP3-470B24.5	1.79996	1.3047	0.348448	3.74432	0.00018088	0.00109448	up
RP1-47A17.1	1.79928	1.12427	0.196951	5.70839	1.14049e-08	3.57701e-07	up
ZIC4	1.79539	1.25787	0.520751	2.41549	0.0157141	0.0427238	up
GPR87	1.79519	1.34687	0.346302	3.8893	0.000100535	0.000672514	up
RP11-680H20.2	1.78228	1.15829	0.231186	5.01023	5.43657e-07	8.70435e-06	up
RP11-221N13.3	1.76504	1.19231	0.20616	5.78345	7.31827e-09	2.43236e-07	up
MIR24-2	1.73709	1.00608	0.272313	3.69457	0.000220263	0.00128747	up
GOLGA6L3	1.7157	1.34072	0.248589	5.39332	6.91688e-08	1.57444e-06	up
PAK7	1.70005	1.82257	0.465168	3.91809	8.92528e-05	0.00060832	up
AACSP1	1.69131	1.30625	0.301908	4.32665	1.51398e-05	0.000139299	up
BTBD17	1.69122	1.22773	0.27365	4.48649	7.24071e-06	7.45128e-05	up
IRX6	1.6238	1.24865	0.363235	3.43757	0.000586954	0.00291022	up
RP11-146E13.5	1.58775	1.14946	0.282642	4.06684	4.76553e-05	0.000361912	up
HEPACAM	1.5709	1.24039	0.312402	3.97049	7.17235e-05	0.000509025	up
GFY	1.56812	1.25283	0.315684	3.96863	7.2288e-05	0.000511544	up
ZMAT4	1.56807	1.32116	0.247274	5.34291	9.14651e-08	1.98646e-06	up
STON1-GTF2A1L	1.55168	1.23428	0.24982	4.94069	7.78468e-07	1.17912e-05	up
OR7E62P	1.53865	1.46226	0.350555	4.17128	3.02892e-05	0.000247115	up
PCDHA13	1.52066	1.56155	0.29479	5.29718	1.17606e-07	2.44891e-06	up
OPRK1	1.50719	1.2097	0.321431	3.76349	0.000167558	0.00102578	up
CNTNAP5	1.50232	1.2856	0.373381	3.44313	0.000575016	0.00286313	up
TPTE2P3	1.48294	1.02009	0.257674	3.95883	7.53164e-05	0.000528357	up
CTD-2587H19.2	1.48153	1.09007	0.210229	5.18515	2.15835e-07	4.05237e-06	up
RP13-766D20.4	1.46518	1.10229	0.274829	4.01081	6.05101e-05	0.000443138	up
MEOX2-AS1	1.45471	1.1937	0.304817	3.91613	8.99813e-05	0.000612141	up
LINC01322	1.45237	1.26854	0.353235	3.59122	0.000329133	0.00179925	up
LGALS14	1.44538	1.02164	0.420701	2.42843	0.0151643	0.041459	up
CACNG6	1.43414	1.38398	0.300197	4.61024	4.02211e-06	4.60734e-05	up
CTD-2540L5.6	1.43402	1.03621	0.230091	4.50349	6.68456e-06	6.97071e-05	up
TRPM1	1.42345	1.00866	0.316203	3.1899	0.00142324	0.0060026	up
FGD5P1	1.41621	1.05199	0.208094	5.05539	4.29502e-07	7.12322e-06	up
GLP1R	1.41172	1.40693	0.273727	5.1399	2.74886e-07	4.93803e-06	up
RP11-174G17.3	1.41088	1.10626	0.248538	4.45109	8.54371e-06	8.58239e-05	up
SORCS3	1.41053	1.0574	0.30342	3.48495	0.000492233	0.00250837	up
CTD-2600O9.1	1.40956	1.07701	0.234226	4.59815	4.26264e-06	4.82012e-05	up
AC007405.8	1.40463	1.11788	0.262831	4.25325	2.10695e-05	0.000182602	up
CLEC4GP1	1.38972	1.64386	0.305264	5.38504	7.24299e-08	1.64031e-06	up
MRAP	1.38039	1.15425	0.25246	4.572	4.831e-06	5.33963e-05	up
RP4-555D20.1	1.37919	1.26347	0.276999	4.56129	5.08393e-06	5.56116e-05	up
FRMD8P1	1.37111	1.00627	0.277256	3.6294	0.000284082	0.00159383	up
LINC00165	1.35459	1.01277	0.263157	3.84856	0.000118816	0.00077385	up
RP4-738P11.3	1.35442	1.03952	0.345415	3.00947	0.00261702	0.00985564	up
RP11-554D14.4	1.35436	1.1824	0.240758	4.91117	9.0535e-07	1.33067e-05	up
CLDN19	1.33939	1.36555	0.313392	4.35733	1.31656e-05	0.000123488	up
RP11-380J14.1	1.33718	1.07314	0.348426	3.07997	0.0020702	0.00813077	up
DCAF12L2	1.33198	1.20276	0.279511	4.30307	1.68448e-05	0.000152257	up
RP11-470C13.4	1.32186	1.07849	0.39985	2.69723	0.00699195	0.0220941	up
IL1RAPL2	1.30106	1.0172	0.430909	2.3606	0.0182455	0.0481861	up
NMRK2	1.29898	2.47726	0.394996	6.2716	3.57354e-10	1.88662e-08	up
ECEL1P1	1.25855	1.28866	0.334447	3.85311	0.000116628	0.000762155	up
RP4-655L22.4	1.25778	1.1651	0.282119	4.12983	3.63033e-05	0.000289071	up
U62631.5	1.25612	1.21175	0.300253	4.03577	5.44229e-05	0.00040433	up
RP11-469N6.1	1.21669	1.37147	0.297149	4.61544	3.9226e-06	4.51332e-05	up
RP11-381O6.1	1.18826	1.04928	0.301804	3.4767	0.000507621	0.0025756	up
RP11-430H10.1	1.18818	1.26907	0.284269	4.46433	8.03205e-06	8.14566e-05	up
AC087499.5	1.1798	1.03287	0.299038	3.45399	0.000552367	0.00276715	up
NYAP2	1.17649	1.18419	0.273263	4.3335	1.46757e-05	0.000135409	up
HOXC5	1.16395	1.04601	0.303136	3.45063	0.00055929	0.0027967	up
CTD-2311M21.3	1.13247	1.094	0.224796	4.86664	1.1351e-06	1.60457e-05	up
MRGPRE	1.11867	1.13991	0.282437	4.03596	5.43789e-05	0.000404094	up
GLDCP1	1.11787	1.08179	0.378365	2.85911	0.00424831	0.0147034	up
PCDHB17P	1.11172	1.62121	0.254395	6.37281	1.8559e-10	1.10406e-08	up
APOA5	1.11112	1.32415	0.329055	4.02411	5.71917e-05	0.000421638	up
SH3GL3	1.10762	1.1143	0.34313	3.24745	0.00116446	0.00510392	up
AP000473.5	1.10741	1.14662	0.234436	4.89097	1.00342e-06	1.44392e-05	up
KCNH5	1.10672	1.33694	0.436424	3.0634	0.00218834	0.00850928	up
AL118506.2	1.1013	1.07543	0.218354	4.92517	8.42863e-07	1.25752e-05	up
KRT3	1.09383	1.26029	0.326372	3.86151	0.000112688	0.000741164	up
MIR7-3HG	1.08664	1.538	0.337325	4.5594	5.12999e-06	5.59327e-05	up
PCDHA8	1.06646	1.33245	0.334075	3.98848	6.64987e-05	0.000477935	up
RP1-153P14.7	1.06417	1.13564	0.300379	3.78069	0.000156395	0.000970649	up
ASNSP1	1.05954	2.02027	0.374257	5.39809	6.73542e-08	1.54023e-06	up
AL035610.1	1.05914	1.06458	0.34749	3.06363	0.00218671	0.00850609	up
MYH6	1.05216	1.20915	0.303149	3.98864	6.64538e-05	0.000477717	up
KCNJ18	1.04902	1.04643	0.412679	2.53571	0.0112218	0.0324549	up
RP4-738P11.4	1.04014	1.27361	0.266361	4.78152	1.73975e-06	2.28886e-05	up
RN7SL472P	1.02234	1.09368	0.382608	2.85848	0.00425671	0.0147216	up
HRH3	1.0212	1.00655	0.35325	2.84941	0.00437998	0.0150765	up
PRLHR	1.01976	1.07623	0.311511	3.45488	0.000550535	0.00276049	up
KRTDAP	1.01967	1.31721	0.250761	5.25287	1.49748e-07	2.98931e-06	up
ADORA2BP1	1.01388	1.20209	0.23731	5.06549	4.07344e-07	6.81915e-06	up
PRR35	1.0113	1.02928	0.335961	3.06368	0.00218635	0.00850609	up
LINC01460	0.996557	1.1029	0.247418	4.45765	8.28648e-06	8.38556e-05	up
DMP1	0.979179	1.09938	0.245357	4.48074	7.43853e-06	7.62617e-05	up
CTD-2231H16.1	0.97906	1.09157	0.338586	3.22391	0.00126454	0.00546236	up
RP11-483E17.1	0.969341	1.17472	0.284394	4.13062	3.61789e-05	0.000288345	up
MAFA-AS1	0.955188	1.74011	0.299598	5.80815	6.31655e-09	2.15841e-07	up
RP11-909N17.2	0.952955	1.60218	0.258764	6.19164	5.95397e-10	2.93128e-08	up
RP11-758M4.4	0.94746	1.1879	0.295091	4.02553	5.68461e-05	0.000419653	up
CTD-2083E4.7	0.944376	1.05599	0.257562	4.09995	4.13232e-05	0.000322474	up
C14orf39	0.928835	1.18265	0.302196	3.91352	9.09599e-05	0.000617775	up
RP13-631K18.5	0.928455	1.23696	0.242882	5.09284	3.52739e-07	6.08363e-06	up
RAB6C-AS1	0.92544	1.03023	0.287333	3.5855	0.000336429	0.00183242	up
KCNA7	0.92274	1.32908	0.223062	5.95835	2.548e-09	9.99657e-08	up
AC116614.1	0.90197	1.1026	0.308907	3.56936	0.000357855	0.00192956	up
KRTAP10-4	0.900212	1.14847	0.274853	4.17847	2.93479e-05	0.00024074	up
MIR126	0.898601	1.04498	0.213835	4.88684	1.02466e-06	1.46869e-05	up
CROCCP1	0.894716	1.05014	0.31254	3.36002	0.00077937	0.0036598	up
RP11-438B23.2	0.888948	1.01743	0.262875	3.8704	0.000108656	0.000718928	up
RP11-176N18.2	0.884474	1.00145	0.316493	3.16422	0.00155498	0.00644646	up
RP1-229K20.5	0.884079	1.24552	0.276748	4.50055	6.77768e-06	7.05214e-05	up
LINC00656	0.879149	1.00276	0.283131	3.54167	0.00039761	0.0021049	up
BMS1P8	0.878544	1.04171	0.261276	3.98701	6.69123e-05	0.000480277	up
RP5-1184F4.7	0.873192	1.14037	0.224682	5.07549	3.86509e-07	6.54236e-06	up
UBL4B	0.864473	1.20143	0.236969	5.06998	3.97851e-07	6.68267e-06	up
KIAA0408	0.861868	1.12015	0.266024	4.2107	2.5458e-05	0.000213426	up
CCNYL2	0.848616	1.21888	0.314084	3.88074	0.00010414	0.000693097	up
SNHG24	0.845345	1.06497	0.276698	3.84884	0.000118681	0.000773503	up
RP11-210M15.1	0.832227	1.10118	0.32317	3.40744	0.000655761	0.00318832	up
LINC00626	0.825574	1.20447	0.337966	3.56386	0.000365437	0.00196178	up
AP000525.10	0.824772	1.1371	0.321344	3.53856	0.000402322	0.00212368	up
FP325317.1	0.801023	1.04806	0.350688	2.98859	0.0028027	0.0104159	up
TBR1	0.788922	1.08218	0.281781	3.8405	0.000122782	0.000795409	up
TMEFF1	0.781371	1.13445	0.262953	4.31428	1.60126e-05	0.000146021	up
RPS3AP54	0.77789	1.2018	0.310264	3.8735	0.000107285	0.000711867	up
HIST2H2BB	0.77326	1.1427	0.259601	4.40174	1.07388e-05	0.000103871	up
AC096574.5	0.771693	1.08726	0.271798	4.00024	6.32781e-05	0.00045921	up
CTD-2008L17.1	0.770005	1.55439	0.304969	5.0969	3.45259e-07	5.97346e-06	up
RP11-69H7.2	0.751809	1.18336	0.239532	4.94031	7.79993e-07	1.18089e-05	up
YBX2P1	0.746741	1.13784	0.284579	3.99832	6.37926e-05	0.000461516	up
CTC-499J9.1	0.733842	1.67877	0.322258	5.2094	1.89448e-07	3.62323e-06	up
RP11-20J15.3	0.727658	1.08545	0.25301	4.29016	1.78543e-05	0.000159929	up
GPR12	0.725849	1.18301	0.361605	3.27155	0.00106958	0.00475599	up
RP5-1186N24.3	0.703956	1.08949	0.32857	3.31585	0.000913635	0.00417855	up
HCG22	0.702174	1.0024	0.301837	3.32101	0.00089692	0.00411405	up
MIR6772	0.698516	1.07331	0.235377	4.55996	5.11631e-06	5.58361e-05	up
RP11-365D9.1	0.697874	1.02232	0.323153	3.16358	0.0015584	0.00645766	up
ZNF98	0.697257	1.2019	0.268569	4.47518	7.63466e-06	7.79561e-05	up
AGGF1P3	0.661423	1.05379	0.275438	3.82586	0.000130317	0.000836361	up
CNTNAP4	0.628756	1.68145	0.403131	4.17096	3.03314e-05	0.000247336	up
DUX4L27	0.620145	1.01806	0.312586	3.25688	0.00112643	0.00496573	up
MIR23B	0.619973	1.5448	0.341632	4.52184	6.13058e-06	6.46486e-05	up
RP11-211G3.3	0.619066	1.02308	0.26498	3.86097	0.000112939	0.000742183	up
CTD-2373H9.5	0.614237	1.04775	0.319935	3.27488	0.00105705	0.0047092	up
PCDH11X	0.60928	1.0441	0.34097	3.06216	0.00219749	0.00853677	up
ARAP1-AS1	0.60452	1.17301	0.294503	3.98301	6.80477e-05	0.000487255	up
KRT17P8	0.584765	1.43136	0.289818	4.93881	7.85993e-07	1.18942e-05	up
SLC6A10P	0.576869	1.26217	0.333615	3.7833	0.000154763	0.0009627	up
CDR1	0.559694	1.07731	0.296838	3.6293	0.000284196	0.00159392	up
RP11-25K21.6	0.548736	1.09963	0.308304	3.56672	0.000361481	0.001945	up
AC109309.4	0.542953	1.34133	0.31546	4.25197	2.11894e-05	0.000183399	up
RP11-318A15.8	0.468348	1.04864	0.282921	3.70648	0.000210161	0.00123774	up
REG4	23876.5	-1.25594	0.272174	-4.61448	3.94086e-06	4.53116e-05	down
IGJ	10940.4	-1.33103	0.211435	-6.29522	3.06964e-10	1.66613e-08	down
CLCA1	8663.03	-1.59404	0.288591	-5.52351	3.32295e-08	8.6056e-07	down
ITLN1	2647.54	-1.27017	0.275553	-4.60955	4.03534e-06	4.61877e-05	down
CTSE	2488.74	-1.27852	0.26598	-4.80683	1.53345e-06	2.06205e-05	down
ZG16	1690.56	-1.60696	0.282651	-5.68531	1.30579e-08	3.97982e-07	down
CLCA4	790.488	-1.94503	0.271152	-7.17319	7.32713e-13	1.08873e-10	down
HEPACAM2	601.958	-1.08101	0.228495	-4.73099	2.23426e-06	2.81971e-05	down
RETNLB	494.826	-1.54984	0.231552	-6.69324	2.18275e-11	1.81606e-09	down
CLDN18	445.586	-1.98219	0.346268	-5.72443	1.03783e-08	3.29916e-07	down
SI	395.232	-1.16152	0.235597	-4.93009	8.21914e-07	1.23338e-05	down
AFAP1-AS1	389.513	-1.08116	0.312448	-3.46029	0.000539597	0.00271435	down
B4GALNT2	354.229	-1.31712	0.278924	-4.72215	2.33369e-06	2.92161e-05	down
PPBP	323.489	-1.73867	0.3031	-5.73628	9.67807e-09	3.10057e-07	down
MS4A12	298.545	-1.36844	0.282437	-4.84513	1.26532e-06	1.76136e-05	down
CA1	284.297	-1.0347	0.291931	-3.54435	0.000393589	0.00208833	down
RN7SK	240.134	-1.41288	0.206007	-6.85845	6.96138e-12	7.0122e-10	down
IGLV10-54	186.164	-1.28192	0.261025	-4.9111	9.05671e-07	1.33067e-05	down
CHST5	139.491	-1.10566	0.202141	-5.46976	4.50658e-08	1.10109e-06	down
AC064834.1	123.912	-1.43457	0.280219	-5.11947	3.06403e-07	5.39789e-06	down
EGF	109.723	-1.006	0.240943	-4.17528	2.97622e-05	0.000243602	down
OTC	106.794	-1.18017	0.239384	-4.93003	8.22175e-07	1.23338e-05	down
PF4	92.8158	-1.24008	0.201315	-6.15987	7.28044e-10	3.46486e-08	down
GP2	92.745	-1.42358	0.321434	-4.42882	9.47481e-06	9.3446e-05	down
HABP2	70.4988	-1.56135	0.298586	-5.22916	1.70286e-07	3.33046e-06	down
B3GALT1	55.3794	-1.03206	0.209256	-4.93205	8.13721e-07	1.22293e-05	down
TMIGD1	53.0489	-1.50146	0.303699	-4.94391	7.65708e-07	1.16301e-05	down
SEMG1	48.3059	-1.14167	0.317033	-3.6011	0.000316877	0.00174386	down
GUCA2B	47.3771	-1.47742	0.271088	-5.44997	5.03796e-08	1.20668e-06	down
GALNTL6	36.4493	-1.36297	0.237838	-5.73067	1.00033e-08	3.1892e-07	down
CLDN8	34.4969	-1.06764	0.398475	-2.67931	0.00737731	0.0230647	down
MEP1B	32.7113	-1.01778	0.209261	-4.86369	1.1522e-06	1.62405e-05	down
ANXA10	25.8123	-2.15718	0.320811	-6.72414	1.76632e-11	1.51048e-09	down
ATP12A	24.1516	-1.28037	0.325517	-3.93334	8.37736e-05	0.000576479	down
CALCB	23.8528	-1.8762	0.346082	-5.42125	5.91844e-08	1.38131e-06	down
SPRR3	21.1918	-1.01695	0.37992	-2.67676	0.00743389	0.0232004	down
HSPB3	14.494	-1.47271	0.308717	-4.77041	1.83851e-06	2.40059e-05	down
HSD3B2	13.3562	-1.02558	0.320804	-3.1969	0.00138913	0.00588523	down
CLCA2	13.3025	-1.42086	0.251023	-5.66025	1.5115e-08	4.47563e-07	down
CYP1A1	10.3972	-2.52602	0.360718	-7.00276	2.50971e-12	3.07318e-10	down
SCARNA5	10.3903	-2.3347	0.28726	-8.12749	4.3828e-16	2.48142e-13	down
RP3-446N13.5	9.61188	-1.06204	0.324668	-3.27116	0.00107109	0.00476075	down
INSL5	8.44458	-1.01905	0.394923	-2.58038	0.00986903	0.0292283	down
ANKRD30B	8.35723	-1.10447	0.318719	-3.46533	0.000529579	0.00267255	down
RP11-352E6.2	8.29376	-1.14262	0.218566	-5.22782	1.71519e-07	3.35059e-06	down
DRD5	8.06852	-1.31804	0.355207	-3.71062	0.000206752	0.00122352	down
TTC29	7.71456	-2.54666	0.443638	-5.74041	9.44484e-09	3.03473e-07	down
ENAM	7.33595	-1.03565	0.228359	-4.53519	5.75515e-06	6.12999e-05	down
SERPINB3	7.07372	-2.12796	0.514944	-4.13241	3.58975e-05	0.000286325	down
TEX101	6.41084	-1.08435	0.235662	-4.60127	4.19918e-06	4.76313e-05	down
KCNJ16	5.15774	-1.09086	0.237367	-4.59567	4.31355e-06	4.86931e-05	down
AKR1B10P1	4.95267	-1.16058	0.259168	-4.47809	7.53132e-06	7.70687e-05	down
SCARNA10	4.77541	-1.57414	0.256063	-6.14744	7.87423e-10	3.70981e-08	down
AC104654.1	4.70432	-1.04912	0.367756	-2.85277	0.00433405	0.014945	down
RP11-77K12.7	4.43761	-1.48862	0.244554	-6.08708	1.14987e-09	5.14435e-08	down
RBMY2EP	4.43569	-1.46563	0.428944	-3.41683	0.000633554	0.00309823	down
CLLU1	4.18738	-1.05763	0.301341	-3.50975	0.000448524	0.00232411	down
RP11-77K12.10	4.16958	-1.19867	0.26716	-4.48671	7.23305e-06	7.44807e-05	down
CPB1	3.81418	-1.19708	0.334458	-3.57917	0.000344689	0.00186904	down
CEACAM20	3.15182	-1.09075	0.275833	-3.95438	7.67347e-05	0.000536693	down
INSL4	2.99651	-1.37734	0.499626	-2.75674	0.00583814	0.0190759	down
IGLV3-22	2.86903	-1.07341	0.337458	-3.18088	0.0014683	0.00615705	down
RP11-319F12.2	2.78031	-1.3611	0.431163	-3.15681	0.00159503	0.00657943	down
AC008268.2	2.72089	-1.1156	0.325416	-3.42821	0.000607571	0.00299211	down
HTR3C	2.70486	-1.22157	0.361424	-3.37988	0.000725185	0.00345325	down
IGKV3OR2-5	2.68095	-1.19463	0.372689	-3.20544	0.00134858	0.00574976	down
SNORA54	2.66514	-1.56298	0.377275	-4.14282	3.4306e-05	0.000275236	down
IGLV11-55	2.64611	-1.0946	0.344615	-3.1763	0.00149165	0.00623748	down
RP11-56A10.1	2.56536	-1.00962	0.278401	-3.62648	0.000287313	0.00160921	down
RPPH1	2.5178	-2.39509	0.373337	-6.41536	1.40488e-10	8.68802e-09	down
SNORA12	2.33066	-1.25989	0.247647	-5.08746	3.62894e-07	6.20986e-06	down
RP11-6B4.1	1.95664	-1.22124	0.381715	-3.19936	0.00137734	0.00584849	down
RP11-1157N2__B.2	1.87106	-1.05224	0.28819	-3.6512	0.00026102	0.00148217	down
SLC17A8	1.82543	-1.12439	0.308268	-3.64743	0.000264881	0.00150176	down
SNORA49	1.69009	-2.15032	0.431439	-4.98406	6.22652e-07	9.73962e-06	down
RP11-160E2.6	1.63951	-1.23064	0.302147	-4.07297	4.64172e-05	0.0003539	down
RN7SKP9	1.46698	-1.03115	0.430975	-2.3926	0.0167292	0.0449407	down
IGKV3D-25	1.40986	-1.39241	0.389242	-3.57723	0.000347253	0.00188139	down
IGLV3-31	1.23907	-1.44536	0.433881	-3.33123	0.000864618	0.00398601	down
SLC13A1	1.17727	-1.81553	0.459989	-3.9469	7.91699e-05	0.000550801	down
RP5-964N17.1	0.907369	-1.1838	0.384009	-3.08273	0.00205111	0.00807122	down
MT-CO1	316422	-0.133369	0.0856164	-1.55775	0.119292	0.214894	none
MT-ND4	315791	-0.0770872	0.0920039	-0.837868	0.402105	0.53589	none
MT-CO2	231787	-0.186521	0.0911643	-2.04598	0.040758	0.0916847	none
MT-CO3	214864	-0.202572	0.0852509	-2.37619	0.0174925	0.0466135	none
MT-RNR2	205463	-0.0114304	0.10304	-0.110931	0.911671	0.945324	none
ACTB	204340	0.118853	0.0601527	1.97585	0.0481718	0.104857	none
EEF1A1	189673	-0.148369	0.0600586	-2.47041	0.0134958	0.0376528	none
ACTG1	151533	0.0555085	0.0608038	0.912911	0.361289	0.495015	none
MT-CYB	146749	-0.0430022	0.0983222	-0.43736	0.66185	0.765104	none
MT-ATP6	127549	-0.107647	0.0920024	-1.17004	0.241985	0.36768	none
TPT1	125704	-0.34004	0.0688993	-4.93532	8.00175e-07	1.20669e-05	none
EEF2	122691	0.146496	0.0693678	2.11187	0.0346972	0.0805107	none
MT-ND2	118812	-0.183947	0.0995581	-1.84763	0.0646557	0.132814	none
GAPDH	116469	0.0743738	0.0711253	1.04567	0.295712	0.427767	none
PIGR	107627	-0.934542	0.196503	-4.75588	1.97587e-06	2.55045e-05	none
CEACAM5	105565	-0.379891	0.0970599	-3.91399	9.0784e-05	0.000616835	none
RPL8	101315	0.0140367	0.0880964	0.159333	0.873406	0.919408	none
RPS6	98798.7	-0.218277	0.0745378	-2.9284	0.00340711	0.0122437	none
KRT8	98296.5	-0.110479	0.0742797	-1.48733	0.136927	0.239082	none
COL1A1	89799.2	0.716083	0.143391	4.99391	5.9168e-07	9.33218e-06	none
RPL3	87199.8	-0.0752722	0.0571761	-1.3165	0.188007	0.304742	none
RPLP0	84916.9	-0.108402	0.071273	-1.52094	0.128274	0.227358	none
FTL	84071.3	-0.144501	0.0668238	-2.16241	0.0305865	0.0727509	none
MT-ND1	83527	0.0326299	0.105513	0.309249	0.757132	0.837338	none
RPS18	80934.2	-0.122812	0.0824064	-1.49033	0.136139	0.238174	none
B2M	80591.9	-0.377978	0.0779864	-4.84673	1.25516e-06	1.7487e-05	none
RPL13A	77829.1	-0.135634	0.0596194	-2.275	0.0229062	0.0577543	none
RPS3	76282	-0.109165	0.0769	-1.41957	0.155733	0.263429	none
RPS4X	71141.8	-0.18003	0.0694452	-2.5924	0.00953091	0.0284162	none
PABPC1	68357.1	-0.0870753	0.0607066	-1.43436	0.151468	0.258158	none
OLFM4	68110.8	-0.968036	0.24305	-3.98287	6.8087e-05	0.000487276	none
HLA-B	66135.3	-0.0554093	0.0873433	-0.634386	0.525829	0.650904	none
RPL10	60756.6	-0.0888555	0.0626353	-1.41862	0.15601	0.263776	none
RPL13	60486	0.0340557	0.0801235	0.42504	0.670807	0.771909	none
COL3A1	60001.2	0.722356	0.135583	5.32778	9.94221e-08	2.12692e-06	none
RPS2	57709.1	0.135923	0.0754396	1.80175	0.0715851	0.143792	none
S100A6	57132	-0.320778	0.0845222	-3.79519	0.000147527	0.000925185	none
COL1A2	56457.6	0.65903	0.13547	4.86477	1.14589e-06	1.61705e-05	none
TMSB4X	55975	-0.308166	0.0659144	-4.67525	2.93596e-06	3.56023e-05	none
MT-ND5	55785.5	0.0294474	0.103025	0.285826	0.775011	0.85088	none
RPLP1	55096.8	0.0746238	0.075283	0.991244	0.321567	0.454333	none
ALDOA	54709.2	0.128044	0.0682785	1.87531	0.0607498	0.12634	none
RPL7A	54155.2	-0.0212371	0.0657418	-0.323038	0.746667	0.829916	none
RPS11	53907.7	-0.0898627	0.0662671	-1.35607	0.175078	0.288412	none
GNB2L1	53797.6	-0.0322944	0.0660537	-0.488912	0.624904	0.735743	none
HSP90AB1	51675.8	0.0711083	0.0418967	1.69723	0.0896532	0.172045	none
HSPA8	51546.8	-0.261972	0.0575821	-4.54953	5.37648e-06	5.80575e-05	none
KRT18	51142.3	-0.115498	0.0780765	-1.47929	0.139064	0.241925	none
ATP1A1	51028.4	-0.065004	0.0648642	-1.00216	0.316269	0.449108	none
TMSB10	50869	-0.0551206	0.0658561	-0.836985	0.402601	0.536442	none
IGHG1	50480.2	0.706958	0.206895	3.41698	0.000633188	0.00309737	none
HLA-A	49367.5	-0.0281386	0.0848172	-0.331756	0.740073	0.824945	none
ENO1	49213.4	-0.0338156	0.0636338	-0.53141	0.595135	0.711176	none
RPL4	49189	-0.0513754	0.0523906	-0.980623	0.326779	0.459817	none
RPS8	48975.5	-0.263373	0.0652486	-4.03646	5.42637e-05	0.00040333	none
MT-ND3	48378.2	-0.269518	0.0928127	-2.90389	0.00368553	0.0130584	none
HLA-C	48297.9	-0.00242046	0.0847356	-0.0285649	0.977212	0.986664	none
RPL19	46121	-0.0857672	0.062495	-1.37238	0.169944	0.281906	none
CEACAM6	45638.2	-0.473742	0.128951	-3.67381	0.000238956	0.00137567	none
RPS19	45180.5	-0.0416373	0.0697991	-0.596531	0.550821	0.673249	none
RPL18	44595	-0.0856812	0.0734825	-1.16601	0.243611	0.369553	none
PKM	43910	0.174448	0.068165	2.55921	0.0104911	0.0307705	none
MYH9	42727.3	0.194835	0.0599881	3.2479	0.00116262	0.00509789	none
CFL1	41907.6	-0.109538	0.0456263	-2.40076	0.0163609	0.0441432	none
RPS14	41704.4	-0.232472	0.0850728	-2.73263	0.00628315	0.0202638	none
RPS5	40762.9	-0.146046	0.0969684	-1.50612	0.132036	0.23257	none
PTMA	40603	-0.0149046	0.0458679	-0.324946	0.745222	0.828787	none
HSP90AA1	39473.3	-0.0566168	0.0576614	-0.981884	0.326157	0.459114	none
CD74	39454.6	0.0471751	0.124206	0.379813	0.704084	0.797514	none
EPCAM	39214.6	-0.170941	0.0539734	-3.16714	0.00153946	0.00638937	none
RPS16	38966.9	0.0159768	0.0834259	0.191509	0.848127	0.901695	none
LGALS4	38950.2	-0.426184	0.0886963	-4.80498	1.54769e-06	2.07865e-05	none
SLC25A6	38844	0.206401	0.0964963	2.13895	0.0324397	0.0762857	none
RPL28	38722	0.143999	0.08483	1.6975	0.0896029	0.171986	none
MUC2	38190.3	-0.390224	0.237509	-1.64299	0.100385	0.187693	none
RPS9	37287.3	-0.171919	0.0657311	-2.6155	0.00890973	0.0269309	none
PSAP	37275.6	0.0901257	0.0536486	1.67993	0.0929715	0.176852	none
RPL5	37088.8	-0.271407	0.05767	-4.70621	2.5236e-06	3.12953e-05	none
IGHA1	37013.2	-0.531	0.213697	-2.48483	0.0129615	0.0364472	none
FN1	36859	0.991297	0.163134	6.07658	1.2277e-09	5.46207e-08	none
APP	36049.2	0.00989096	0.0528032	0.187317	0.851412	0.903875	none
RPS24	35066.1	-0.0239354	0.0756785	-0.316277	0.751792	0.833582	none
CALR	34995.7	0.0612478	0.044424	1.37871	0.167985	0.279362	none
RPLP2	34655.1	0.0716285	0.0734087	0.97575	0.329189	0.462238	none
YWHAZ	34383.3	-0.267697	0.058066	-4.61021	4.02255e-06	4.60734e-05	none
TMBIM6	34196.5	-0.253102	0.0406607	-6.22472	4.82421e-10	2.45228e-08	none
TGFBI	33923.7	-0.0144163	0.115936	-0.124347	0.90104	0.937805	none
RPL37A	33892.8	-0.0131327	0.0629828	-0.208513	0.834829	0.892648	none
RPL32	33828.8	-0.205328	0.0595735	-3.44664	0.000567603	0.0028323	none
RPL12	33776.7	-0.068451	0.0643862	-1.06313	0.287722	0.419062	none
RPS12	33593.1	-0.0524415	0.0613272	-0.855109	0.392491	0.526646	none
RPL27A	33519	-0.0246662	0.0657501	-0.37515	0.707549	0.800003	none
AGR2	33300.1	-0.62833	0.13787	-4.55742	5.1786e-06	5.63095e-05	none
HSP90B1	32790.6	-0.0228449	0.0596323	-0.383097	0.701648	0.79555	none
P4HB	32619.6	0.0151296	0.0542052	0.279118	0.780154	0.855041	none
RPS21	32569.4	0.106851	0.115752	0.92311	0.35595	0.48964	none
ATP5B	32456	-0.169364	0.0562153	-3.01277	0.00258872	0.00978146	none
GNAS	31905.7	0.260587	0.0661147	3.94144	8.09935e-05	0.000560756	none
IGKC	31718.4	0.0620778	0.187749	0.330642	0.740915	0.825504	none
CD24	31526.4	-0.492996	0.0983948	-5.01038	5.43215e-07	8.70152e-06	none
CTSB	31399.8	0.0485526	0.0721063	0.673348	0.500726	0.628165	none
TFF3	31102.1	0.0562368	0.152474	0.368828	0.712256	0.80367	none
RPSA	30970.3	-0.219283	0.0657726	-3.33396	0.00085619	0.00395492	none
SPARC	30943.5	0.428855	0.112902	3.79847	0.000145594	0.000916077	none
LDHA	30910.1	-0.0389511	0.0589151	-0.66114	0.508523	0.635252	none
CLDN4	30879.3	0.115337	0.0827336	1.39408	0.163293	0.273457	none
KRT19	30701.1	0.0277742	0.0905009	0.306894	0.758924	0.838735	none
ANXA2	30521.2	-0.205322	0.0722088	-2.84345	0.00446283	0.0153071	none
EIF4G2	30057.8	-0.147244	0.0399222	-3.68826	0.000225793	0.00131325	none
ACTN4	29490.8	0.135064	0.05805	2.32669	0.0199817	0.0518171	none
RPL15	29070.7	-0.244037	0.0540676	-4.51354	6.37536e-06	6.69077e-05	none
LGALS3BP	28876.1	0.0245025	0.0608668	0.402559	0.687272	0.785067	none
RPL10A	28741.1	-0.185472	0.0582789	-3.18248	0.00146018	0.00613007	none
PFN1	28529.5	0.103619	0.0665007	1.55816	0.119196	0.214757	none
MT-RNR1	28403	-0.0811192	0.0961971	-0.84326	0.399083	0.533139	none
RPL31	28393.2	-0.0112366	0.0620685	-0.181036	0.856339	0.907963	none
RPL7	28293.9	-0.147324	0.0703393	-2.09448	0.0362173	0.0833313	none
RPL37	27970.7	0.0233133	0.0673241	0.346285	0.729129	0.816893	none
HNRNPA2B1	27829.4	-0.0620971	0.038135	-1.62835	0.103451	0.192079	none
FCGBP	27684.3	-0.417097	0.225384	-1.85061	0.0642262	0.132056	none
BSG	27167.8	0.0285163	0.0560983	0.508327	0.611224	0.724546	none
RPL11	27129.4	-0.0281062	0.0566145	-0.496449	0.619577	0.731228	none
MT-ND4L	26860.5	0.158652	0.110759	1.43241	0.152027	0.258827	none
LGALS3	26832.7	-0.47705	0.077044	-6.19192	5.94373e-10	2.93063e-08	none
RPS20	26545.8	-0.118907	0.0663824	-1.79124	0.0732551	0.146279	none
RPL29	26535.6	-0.152001	0.0646725	-2.35031	0.0187576	0.0491944	none
NCL	26439.7	0.0661898	0.0504486	1.31202	0.189512	0.306561	none
MYL6	26329.7	-0.182334	0.0605869	-3.00946	0.00261712	0.00985564	none
CANX	26018.3	-0.19328	0.0471747	-4.09712	4.18324e-05	0.000325439	none
HNRNPA1	25906.8	-0.0648013	0.0448479	-1.44491	0.148483	0.254283	none
RPL27	25332.3	-0.219903	0.0713587	-3.08166	0.00205848	0.00809343	none
SLC25A5	25304.4	-0.251779	0.0760566	-3.31042	0.000931568	0.00424637	none
RPL30	24768.7	-0.0965008	0.066873	-1.44305	0.149008	0.254969	none
RPL36	24568.1	-0.0554457	0.0778248	-0.712443	0.476191	0.605598	none
RPS7	24425.1	-0.250484	0.0723912	-3.46014	0.000539892	0.00271542	none
LCN2	24416.3	-0.19185	0.182108	-1.05349	0.292116	0.424184	none
RPL23	24400.4	-0.0981147	0.0640913	-1.53086	0.125805	0.223957	none
TAGLN2	24367.7	-0.17235	0.0479227	-3.59641	0.000322643	0.00176995	none
RPS17	24272.6	-0.0790142	0.0605737	-1.30443	0.192087	0.309704	none
TSPAN8	24175.6	-0.599344	0.0934366	-6.41444	1.41342e-10	8.70804e-09	none
CLIC1	23903.7	-0.139968	0.0451564	-3.09963	0.00193764	0.00770036	none
HLA-E	23867.8	0.0114319	0.0645475	0.177109	0.859423	0.910261	none
TPI1	23778.4	-0.0810803	0.0623825	-1.29973	0.193694	0.311577	none
HSPA5	23770	0.0760337	0.0493403	1.541	0.123316	0.220378	none
PGK1	23648.3	-0.137194	0.0645181	-2.12644	0.0334668	0.0782083	none
ST14	23607.1	0.158023	0.0660693	2.39177	0.0167673	0.0450207	none
NACA	23101.9	-0.0874921	0.0438003	-1.99752	0.0457687	0.100815	none
FLNA	23058.1	0.658526	0.116768	5.6396	1.7045e-08	4.9402e-07	none
HSPD1	23019.2	-0.0820468	0.0578751	-1.41765	0.156292	0.264104	none
PYGB	22981.1	-0.0871508	0.116581	-0.747558	0.454727	0.585788	none
GPX2	22963	-0.196598	0.0924231	-2.12715	0.0334074	0.0780917	none
RPL35	22855.4	-0.0758904	0.077288	-0.981917	0.326141	0.459114	none
RPL14	22701.6	-0.181245	0.0531348	-3.41103	0.000647175	0.00315498	none
RPL6	22573.2	-0.122413	0.0636652	-1.92276	0.0545101	0.11588	none
ARF1	22336.3	0.081587	0.0560056	1.45676	0.145182	0.249972	none
GSTP1	22168.3	0.0163651	0.0866792	0.1888	0.850249	0.903137	none
RPL18A	21829.5	-0.157524	0.0792171	-1.98851	0.0467557	0.102487	none
NPM1	21780.7	-0.31002	0.0677532	-4.57573	4.74559e-06	5.26627e-05	none
MUC13	21584.3	-0.196029	0.0775184	-2.52881	0.0114449	0.0329652	none
CDH1	21535.7	-0.101624	0.0553465	-1.83614	0.0663364	0.135428	none
TUBB	21529.5	-0.00136526	0.0443036	-0.0308159	0.975416	0.985409	none
LYZ	21207.9	-0.518261	0.194	-2.67145	0.00755237	0.0234853	none
JUP	20724.7	0.150759	0.0644941	2.33757	0.0194098	0.0506379	none
UBA52	20676.5	-0.00296723	0.0678427	-0.0437369	0.965114	0.979552	none
RPS27A	20554.3	-0.0731669	0.0539171	-1.35703	0.174773	0.28801	none
CTSD	20547.2	0.196549	0.0691924	2.84061	0.00450276	0.0154263	none
HDLBP	20436.9	0.138675	0.042533	3.26041	0.00111251	0.00491626	none
CTNNB1	20113	-0.0759642	0.0495948	-1.5317	0.125597	0.223663	none
RPL35A	20042.9	-0.0827239	0.0600706	-1.37711	0.168478	0.279998	none
CD63	19825.3	-0.130476	0.051695	-2.52397	0.0116039	0.0333229	none
MLEC	19798.2	-0.158259	0.0562526	-2.81336	0.00490266	0.0165478	none
TUBB4B	19724.9	0.0892123	0.0697973	1.27816	0.201192	0.320545	none
RPL24	19715.5	-0.187182	0.064193	-2.91592	0.00354638	0.0126541	none
YBX1	19667.5	-0.234451	0.0500484	-4.68448	2.80671e-06	3.42882e-05	none
MYH14	19641.9	0.0806632	0.0774676	1.04125	0.297759	0.429805	none
IGHA2	19502.7	-0.664178	0.239675	-2.77116	0.0055857	0.0183975	none
RPL9	19488.8	-0.512651	0.081827	-6.26506	3.72678e-10	1.95184e-08	none
PLEC	19442.5	0.364417	0.0864036	4.21761	2.46903e-05	0.000207786	none
HNRNPK	19380.9	-0.139038	0.0273506	-5.08354	3.70459e-07	6.31299e-06	none
RPS23	19321.4	-0.247419	0.0621737	-3.97948	6.90665e-05	0.000493259	none
CDH17	19307.8	-0.26185	0.0850087	-3.08028	0.00206808	0.00812633	none
SPTBN1	19253.2	0.0312373	0.0552744	0.565132	0.571984	0.691104	none
TPM4	19250.7	-0.101912	0.0504391	-2.0205	0.0433318	0.0963848	none
SPINT2	19199	0.0378504	0.0505287	0.749087	0.453805	0.584876	none
CKB	19183.9	0.279498	0.178283	1.56772	0.116946	0.211655	none
ETS2	19050.5	-0.0909044	0.0689106	-1.31916	0.187114	0.303685	none
RPS27	19028.5	-0.140764	0.0598333	-2.3526	0.0186424	0.0489705	none
ATP1B1	18993	-0.356828	0.0902127	-3.95541	7.64029e-05	0.000534723	none
UBC	18976.5	0.100117	0.0516027	1.94016	0.0523606	0.112182	none
CD9	18925.5	-0.215326	0.0595931	-3.61328	0.00030235	0.00167797	none
SRRM2	18754.8	0.274034	0.0585641	4.67922	2.87973e-06	3.50263e-05	none
MT-ND6	18564.6	0.00324663	0.115438	0.0281244	0.977563	0.98694	none
RPS15	18538.8	-0.00807241	0.0886912	-0.091017	0.927479	0.95631	none
MT-ATP8	18491.1	-0.246944	0.099406	-2.48419	0.0129846	0.0364963	none
MTATP6P1	18488.5	-0.107168	0.105731	-1.01359	0.31078	0.443721	none
RRBP1	18483.8	0.305754	0.0771635	3.96241	7.4196e-05	0.000522283	none
RPN2	18433.3	0.0368489	0.0529107	0.696435	0.486156	0.614725	none
GPI	18389.6	0.0391903	0.0534599	0.733079	0.46351	0.593911	none
SLC12A2	18331	-0.339756	0.0847138	-4.01063	6.05573e-05	0.000443385	none
RPL23A	18231.3	-0.109521	0.0626959	-1.74686	0.0806614	0.157975	none
SCD	18197.5	0.241341	0.0963741	2.50421	0.0122726	0.0348684	none
PDIA3	18189.9	0.0029396	0.0592136	0.0496441	0.960406	0.977146	none
EEF1B2	18178.6	-0.259843	0.0662611	-3.9215	8.79989e-05	0.000601358	none
YWHAB	18098.6	-0.160966	0.0566902	-2.83939	0.00451993	0.0154771	none
RHOA	17939.7	-0.250355	0.0388906	-6.43742	1.21522e-10	7.81272e-09	none
RPS3A	17902.5	-0.523995	0.0857694	-6.10934	1.00044e-09	4.5502e-08	none
AHCY	17894.6	0.0344141	0.0853312	0.403301	0.686727	0.784646	none
IFITM3	17796	0.192414	0.0916772	2.09882	0.0358328	0.0826087	none
EIF5A	17673.8	-0.0457867	0.0653809	-0.700307	0.483736	0.612607	none
HMGA1	17655.9	0.024092	0.0718734	0.3352	0.737474	0.823125	none
ELF3	17627.6	-0.0814377	0.0625014	-1.30297	0.192584	0.310231	none
PPIA	17351.9	-0.291261	0.0538961	-5.40412	6.51277e-08	1.49274e-06	none
RPS13	17221.8	-0.149951	0.0597113	-2.51127	0.0120298	0.0342972	none
FXYD3	17210.1	-0.318292	0.109542	-2.90565	0.0036649	0.0129993	none
OAZ1	17174.6	-0.144413	0.046517	-3.10452	0.0019059	0.00760368	none
RPL34	17007.5	-0.212198	0.0601251	-3.52928	0.000416693	0.00218619	none
YWHAE	16928.4	-0.142982	0.0530497	-2.69524	0.00703372	0.0221962	none
CST3	16808.7	0.264628	0.103309	2.56152	0.0104216	0.0306022	none
GPRC5A	16804.3	-0.213902	0.0907106	-2.35807	0.0183703	0.0484378	none
GRN	16760.4	0.2889	0.0727774	3.96964	7.19798e-05	0.000510513	none
CALM2	16592.3	-0.318419	0.0525413	-6.06036	1.35816e-09	5.92288e-08	none
APLP2	16511.3	0.0834563	0.045222	1.84548	0.0649676	0.133279	none
PERP	16438	-0.0430587	0.0738022	-0.583433	0.559602	0.680675	none
BTF3	16427.6	-0.329516	0.0493798	-6.67308	2.50487e-11	2.04614e-09	none
CD46	16419.1	-0.205433	0.0682482	-3.01009	0.0026117	0.0098431	none
CD164	16382.3	-0.304828	0.0559061	-5.45249	4.96685e-08	1.19488e-06	none
SLC25A3	16375.8	-0.244138	0.0463358	-5.26888	1.37259e-07	2.77886e-06	none
COX4I1	16352.1	-0.106617	0.06924	-1.53981	0.123606	0.220836	none
ITM2C	16250.7	-0.0631249	0.107117	-0.589308	0.555655	0.677391	none
RPS15A	16092.8	-0.169695	0.0614186	-2.76292	0.00572867	0.0187705	none
TKT	15962.3	-0.0246956	0.056489	-0.437176	0.661983	0.765124	none
EIF1	15926.1	-0.0701582	0.047307	-1.48304	0.138064	0.240619	none
COL6A3	15746.1	0.625735	0.130788	4.78434	1.71546e-06	2.26052e-05	none
EZR	15715.4	-0.0860384	0.0617382	-1.3936	0.163438	0.273631	none
UBB	15594.5	0.00693657	0.0540148	0.12842	0.897817	0.935721	none
ITGB4	15539.1	0.185027	0.0835116	2.21559	0.0267195	0.0654472	none
ASS1	15533.8	-0.35274	0.10456	-3.37356	0.000742022	0.00351965	none
UBA1	15503.6	0.164429	0.054871	2.99665	0.00272964	0.0101882	none
PRDX5	15496.3	0.0238738	0.0967168	0.246842	0.805031	0.872182	none
ATP5A1	15485.3	-0.183765	0.0618622	-2.97055	0.00297266	0.0109362	none
GANAB	15453.7	0.106644	0.037757	2.82448	0.00473573	0.0160769	none
CLDN3	15404.1	0.355125	0.117598	3.01983	0.00252919	0.00959934	none
S100A11	15338.9	-0.126547	0.0688988	-1.83671	0.0662534	0.135284	none
H3F3B	15319.8	0.0373245	0.0425277	0.877652	0.380132	0.514521	none
EIF4G1	15225.6	0.113158	0.0396491	2.85398	0.0043175	0.0148989	none
AHNAK	15194.6	0.135583	0.0963145	1.40771	0.159216	0.26816	none
RPS25	15120	-0.113701	0.0583495	-1.94862	0.0513408	0.110415	none
TRIM28	15015.3	0.264998	0.0620674	4.26951	1.95902e-05	0.00017196	none
FAT1	14986.7	-0.172643	0.0821342	-2.10196	0.0355569	0.0820878	none
S100A10	14979.2	-0.319638	0.0668073	-4.78447	1.71439e-06	2.26002e-05	none
NONO	14976.4	-0.0312403	0.0435412	-0.717488	0.473073	0.602544	none
HLA-DRA	14798.1	-0.0901092	0.13977	-0.644694	0.519125	0.645005	none
CD81	14794.7	0.212004	0.0580704	3.65081	0.000261415	0.00148412	none
FTH1	14769.9	0.0358619	0.0777873	0.461025	0.64478	0.751543	none
SERF2	14744	-0.0322654	0.0616338	-0.523501	0.600626	0.715729	none
PDIA4	14681.9	-0.0442401	0.0523021	-0.845858	0.397632	0.531763	none
EIF3E	14668.5	-0.347699	0.0709918	-4.89773	9.69491e-07	1.40614e-05	none
TFRC	14654.5	-0.0695315	0.0859895	-0.808604	0.418743	0.551859	none
FLNB	14600.3	0.139619	0.0702699	1.98689	0.0469344	0.102778	none
LMNA	14596.1	0.0918978	0.0622142	1.47712	0.139644	0.242741	none
CTNNA1	14594.9	-0.108349	0.0404788	-2.67668	0.00743565	0.0232016	none
TPM3	14569.6	-0.230577	0.0397072	-5.80692	6.36313e-09	2.16981e-07	none
CSDE1	14552.2	-0.155547	0.0403151	-3.85828	0.00011419	0.000748607	none
HDGF	14552.1	-0.0692903	0.0429059	-1.61494	0.106324	0.196393	none
WDR1	14460.4	-0.039823	0.0486617	-0.818365	0.413149	0.546461	none
ITGA6	14393.4	-0.142493	0.0663783	-2.14668	0.0318189	0.0751109	none
CLTC	14370.2	-0.16106	0.0431492	-3.73262	0.000189498	0.00113948	none
ERGIC3	14343.1	0.105279	0.0791785	1.32964	0.183637	0.299136	none
CALM1	14306	-0.165245	0.0406575	-4.06431	4.81738e-05	0.000364837	none
CAPNS1	14295.9	-0.0567535	0.0584284	-0.971333	0.331382	0.464405	none
MVP	14279.1	-0.00788389	0.0598778	-0.131666	0.895248	0.93402	none
HNRNPU	14233.8	0.00750604	0.0346584	0.216572	0.828542	0.888587	none
PPDPF	14144.4	0.0560844	0.0905094	0.619653	0.535486	0.659477	none
REG1A	14138.8	-0.118671	0.305139	-0.388909	0.697343	0.792393	none
DDX5	14102.2	-0.0302194	0.0348434	-0.867292	0.385782	0.520089	none
LAMP1	14000.2	0.0656994	0.0600055	1.09489	0.273565	0.403437	none
RPS29	13973.6	-0.185364	0.0780729	-2.37425	0.0175849	0.04678	none
FAU	13881.4	0.0293602	0.0629115	0.466691	0.640721	0.748379	none
PTPRF	13810.9	0.137025	0.0651517	2.10317	0.0354506	0.0819058	none
RPN1	13808.9	-0.0210807	0.0426449	-0.494331	0.621072	0.732676	none
RPL38	13782.6	-0.0688872	0.0613004	-1.12376	0.261113	0.389499	none
PPP1R1B	13738.7	-0.330221	0.100277	-3.29309	0.000990938	0.00446738	none
TXNIP	13738.2	0.0569799	0.0945567	0.602601	0.546774	0.669567	none
COL6A2	13703.7	0.732629	0.117718	6.22358	4.8593e-10	2.46249e-08	none
LINC00657	13702.5	0.0103489	0.0639378	0.161859	0.871417	0.918231	none
MDH2	13687.6	-0.102565	0.0540462	-1.89772	0.057733	0.121357	none
FABP1	13512.1	0.33931	0.198129	1.71257	0.0867918	0.167494	none
RAN	13487.5	-0.202016	0.0519322	-3.88999	0.000100247	0.000671054	none
PTGES3	13469.1	-0.288675	0.0499413	-5.78028	7.45785e-09	2.46876e-07	none
SERPINA1	13457.9	-0.450643	0.173572	-2.59629	0.00942363	0.0281398	none
MYL12B	13450.8	-0.279744	0.0586955	-4.76603	1.87896e-06	2.44361e-05	none
COL4A2	13424.5	0.5713	0.0911686	6.26641	3.69468e-10	1.93811e-08	none
PTBP1	13355.8	0.0043174	0.0345592	0.124928	0.900581	0.937525	none
SEPT2	13340.5	-0.0819581	0.0352526	-2.32488	0.0200786	0.0520107	none
SYNGR2	13287	-0.0402104	0.0699322	-0.574992	0.565297	0.685369	none
CAP1	13253	-0.223467	0.0434876	-5.13863	2.76754e-07	4.96343e-06	none
IFI27	13240	-0.189569	0.102467	-1.85004	0.0643078	0.132186	none
DSTN	13190.2	-0.181813	0.0611043	-2.97545	0.00292559	0.0108017	none
RPS28	13149.7	0.142422	0.0864589	1.64728	0.0995015	0.186511	none
LRRC75A-AS1	13101.2	-0.172482	0.085106	-2.02667	0.0426961	0.095203	none
BCAP31	13030.3	0.0611216	0.0565731	1.0804	0.279963	0.410553	none
EIF4B	13011.6	-0.122303	0.0492174	-2.48495	0.012957	0.0364376	none
CCT3	13007.2	-0.0702143	0.0427732	-1.64155	0.100683	0.188079	none
MYO1D	12976.8	-0.138355	0.0662272	-2.0891	0.0366985	0.0841673	none
SEC61A1	12974.1	0.065216	0.0370633	1.75959	0.0784781	0.154676	none
LDHB	12938.4	-0.039226	0.104183	-0.376512	0.706536	0.79917	none
RPL21	12899.8	-0.0890161	0.083005	-1.07242	0.283532	0.414376	none
KLF5	12886.9	-0.300008	0.0593359	-5.0561	4.27927e-07	7.10787e-06	none
DMBT1	12851	0.286502	0.24104	1.18861	0.234594	0.359746	none
VCP	12785.3	0.0603104	0.0426116	1.41535	0.156966	0.265024	none
DSP	12763.3	-0.00229721	0.0644831	-0.0356251	0.971581	0.983011	none
DSG2	12749.2	-0.242744	0.0602914	-4.02618	5.66894e-05	0.0004188	none
TM9SF3	12729.6	-0.304253	0.0525748	-5.78705	7.16323e-09	2.3966e-07	none
PRKCSH	12713.3	0.18796	0.0502241	3.74242	0.000182258	0.0011018	none
FASN	12657.5	0.391696	0.0829192	4.72384	2.31438e-06	2.89964e-05	none
RAC1	12617	-0.189355	0.0425022	-4.45517	8.38259e-06	8.46977e-05	none
LASP1	12558.2	0.0370236	0.0465525	0.795308	0.426434	0.559235	none
PPP2R1A	12536.2	0.105245	0.0517444	2.03395	0.041957	0.0938865	none
CAPN1	12506.8	0.0530554	0.054809	0.968005	0.333042	0.466014	none
COL4A1	12505	0.502155	0.0927245	5.41556	6.10969e-08	1.42089e-06	none
SND1	12434.5	0.0289262	0.0496604	0.582481	0.560243	0.681203	none
NDRG1	12434.3	0.246096	0.0935142	2.63164	0.00849729	0.0258685	none
LRP1	12427	0.512309	0.0934477	5.48231	4.19802e-08	1.04199e-06	none
MISP	12418.9	-0.15021	0.0760025	-1.97638	0.048112	0.104775	none
SPTAN1	12389.2	0.14191	0.0492313	2.88251	0.00394517	0.0138277	none
ATP2A2	12374.1	0.0181428	0.0391941	0.462896	0.643439	0.750542	none
TSPAN3	12346	-0.194125	0.0620004	-3.13103	0.00174195	0.0070655	none
VDAC1	12305.6	-0.232136	0.0441407	-5.25899	1.44847e-07	2.90917e-06	none
TM9SF2	12292.8	-0.240717	0.0645875	-3.72699	0.000193781	0.00116163	none
TUFM	12267.6	-0.00464847	0.0588749	-0.078955	0.937068	0.962821	none
GNB1	12247.5	0.0430311	0.0398709	1.07926	0.280472	0.411093	none
CCT7	12245.6	0.0640166	0.0470323	1.36112	0.173476	0.286377	none
LSR	12228.4	0.107984	0.0657262	1.64294	0.100395	0.187701	none
ZFP36L2	12221.8	-0.0846586	0.0565	-1.49838	0.134034	0.235445	none
CTNND1	12212.2	-0.0393216	0.0405235	-0.970341	0.331877	0.464854	none
SET	12181.6	-0.034239	0.0445598	-0.768382	0.44226	0.57437	none
MUC5B	12175.7	0.0165376	0.227309	0.0727541	0.942002	0.965856	none
TMEM123	12174.6	-0.231282	0.0620343	-3.72829	0.000192781	0.00115626	none
VIL1	12167.2	0.150254	0.0836367	1.79651	0.0724134	0.145039	none
ERBB3	12102.9	-0.00542078	0.0552023	-0.0981984	0.921775	0.952702	none
TSC22D1	12013.2	-0.133297	0.0694422	-1.91955	0.0549154	0.116641	none
PLXNB2	11991.6	0.218848	0.0687512	3.18319	0.00145662	0.00611903	none
IGFBP4	11961.3	0.230812	0.0747719	3.08688	0.0020227	0.00797282	none
TMED2	11922.9	-0.314212	0.0606405	-5.18156	2.20043e-07	4.10556e-06	none
MARCKSL1	11907.8	-0.0446681	0.0556703	-0.802368	0.42234	0.555329	none
KDELR2	11896.7	-0.174912	0.0474359	-3.68733	0.00022662	0.00131689	none
GLTSCR2	11884.7	0.0486091	0.0640807	0.758562	0.448115	0.580023	none
CD44	11864.7	-0.14651	0.0609446	-2.40399	0.0162172	0.0438739	none
HNRNPC	11836.5	-0.157421	0.0482211	-3.26458	0.00109628	0.00485612	none
HSPA9	11791.4	-0.168689	0.0439716	-3.8363	0.0001249	0.000807373	none
UQCRC1	11765.8	0.0439375	0.0749583	0.586159	0.557769	0.67915	none
TGOLN2	11668.7	-0.0494134	0.0570663	-0.865894	0.386548	0.520758	none
PPA1	11654.2	-0.39996	0.0547415	-7.30633	2.74528e-13	4.95327e-11	none
SURF4	11648.2	0.0682402	0.0467904	1.45842	0.144724	0.24938	none
EIF4A2	11625.1	-0.0710186	0.0551643	-1.2874	0.197955	0.316599	none
GDI2	11618.4	-0.295527	0.045279	-6.5268	6.71893e-11	4.76536e-09	none
DYNC1H1	11608.8	0.217902	0.0609713	3.57384	0.000351783	0.00190122	none
HNRNPF	11593.5	-0.107533	0.0383726	-2.80233	0.00507344	0.0170088	none
DDOST	11561.3	-0.0803463	0.0490863	-1.63684	0.101665	0.189545	none
XRCC5	11556.8	-0.0937538	0.0382908	-2.44847	0.0143466	0.0396269	none
ACSL5	11547.8	-0.241964	0.0648301	-3.73229	0.000189749	0.00114058	none
SAT1	11534.8	-0.0769489	0.0697219	-1.10365	0.269743	0.399325	none
GLUL	11514	0.0544495	0.0772866	0.704514	0.481113	0.610086	none
PSMA7	11495.7	0.00270722	0.078324	0.0345643	0.972427	0.983569	none
SOD2	11487.9	0.101747	0.0763296	1.333	0.182531	0.297866	none
EIF3B	11469.7	0.0439106	0.0521187	0.842513	0.399501	0.533567	none
SEPT9	11448.4	0.125546	0.0487186	2.57696	0.0099673	0.0294605	none
ITM2B	11338.9	-0.245461	0.0604656	-4.05951	4.91758e-05	0.000371141	none
NEAT1	11293.6	0.458393	0.106468	4.30547	1.66633e-05	0.000150865	none
PFKL	11227.8	0.255709	0.0717811	3.56234	0.00036757	0.00197098	none
CD151	11223.5	0.266519	0.0659041	4.04404	5.25385e-05	0.000393535	none
DDX17	11184.1	-0.011298	0.0361475	-0.312553	0.754621	0.835505	none
DDR1	11155.9	0.0587725	0.0563703	1.04261	0.297127	0.429013	none
TSPAN1	11144.7	-0.585717	0.11529	-5.08039	3.76657e-07	6.39869e-06	none
CLDN7	11020	-0.154121	0.0652071	-2.36357	0.0181	0.0478711	none
ANXA11	11018.5	0.0132213	0.0456815	0.289423	0.772257	0.849155	none
SDC1	11013.7	0.103742	0.0575828	1.80162	0.0716048	0.143814	none
GSN	11012.6	0.110288	0.0968347	1.13893	0.254731	0.382393	none
NAP1L1	11009.9	-0.0624843	0.0595083	-1.05001	0.293714	0.425864	none
AES	11006.5	0.055668	0.0564445	0.986243	0.324014	0.45682	none
XRCC6	10987.5	-0.20985	0.0386725	-5.42635	5.75195e-08	1.35013e-06	none
LRP10	10961.8	-0.0101579	0.0691938	-0.146804	0.883287	0.925954	none
SELENBP1	10924.8	-0.0288819	0.147617	-0.195653	0.844881	0.899647	none
QSOX1	10884.7	-0.061686	0.0986422	-0.625351	0.53174	0.656015	none
RALY	10838.1	0.202953	0.0726366	2.79409	0.0052046	0.0173758	none
TXN	10801.5	-0.178775	0.0605751	-2.9513	0.00316442	0.0115191	none
H2AFY	10736.3	-0.119622	0.0404332	-2.95851	0.00309126	0.0112986	none
HSPB1	10715.5	0.51292	0.10215	5.02123	5.13406e-07	8.32833e-06	none
ILF3	10703.6	0.132673	0.0382059	3.47259	0.000515469	0.00260937	none
EIF3H	10671.5	-0.160009	0.0540811	-2.9587	0.00308945	0.0112962	none
MGAT4B	10665.1	-0.0711358	0.0613162	-1.16015	0.245989	0.372368	none
HNF4A	10609.6	0.0898388	0.0811139	1.10756	0.268051	0.397357	none
TAPBP	10598.1	0.089965	0.0680059	1.3229	0.185869	0.302037	none
SNRPB	10582.4	-0.052447	0.0747252	-0.701866	0.482763	0.611588	none
CALM3	10552.2	-0.00995311	0.0523992	-0.189948	0.84935	0.90236	none
TPM1	10551	-0.138714	0.0717289	-1.93386	0.0531304	0.11355	none
TUBA1B	10542.7	-0.103987	0.0619688	-1.67806	0.0933361	0.177371	none
SERBP1	10487.9	-0.177077	0.0418998	-4.22621	2.37662e-05	0.000201247	none
TIMP1	10453.1	0.298606	0.0832583	3.5865	0.000335147	0.00182725	none
RPL26	10433.2	-0.135642	0.0801641	-1.69205	0.0906366	0.173463	none
AP2B1	10430.4	-0.242226	0.0499188	-4.8524	1.21978e-06	1.70738e-05	none
ANXA4	10357.6	-0.276006	0.0536033	-5.14905	2.61805e-07	4.73672e-06	none
TMED10	10353.5	-0.207688	0.0525784	-3.95007	7.8129e-05	0.000544251	none
QARS	10329.9	-0.0512207	0.0512245	-0.999926	0.317346	0.450171	none
COL6A1	10299.6	0.728241	0.114428	6.36419	1.96318e-10	1.1471e-08	none
CNBP	10298.8	-0.0526437	0.0372809	-1.41208	0.157926	0.266398	none
SNRNP200	10246	0.25246	0.0470359	5.36739	7.98856e-08	1.77609e-06	none
PRRC2A	10244	0.201793	0.0475646	4.2425	2.21047e-05	0.000190019	none
FAM129B	10237.7	0.242654	0.0579581	4.18671	2.8303e-05	0.000233345	none
IFITM1	10218.3	-0.100796	0.0984938	-1.02337	0.306131	0.43875	none
CHMP4B	10215.9	0.0879115	0.0616448	1.4261	0.15384	0.261134	none
TLN1	10204.4	0.320232	0.0582636	5.49626	3.87938e-08	9.77675e-07	none
MCL1	10189.2	-0.0464925	0.0561959	-0.827329	0.40805	0.54155	none
ACTN1	10106.5	0.225171	0.0567833	3.96544	7.32615e-05	0.000516701	none
TMBIM1	10101.3	-0.103005	0.0624875	-1.64841	0.0992696	0.186201	none
RBM3	10081.1	-0.407086	0.0639272	-6.36796	1.91565e-10	1.1273e-08	none
IQGAP1	10064.9	-0.121249	0.0525587	-2.30693	0.0210587	0.0540465	none
CAPRIN1	10063.2	-0.134867	0.0400968	-3.36354	0.000769507	0.00361997	none
LAD1	10054.1	-0.147346	0.050614	-2.91117	0.00360078	0.0128218	none
ACTR2	10025.5	-0.137704	0.0499381	-2.75749	0.00582471	0.0190444	none
HNRNPA3	10013.5	0.0271072	0.0455247	0.59544	0.55155	0.673827	none
MYC	9994.46	-0.093521	0.0790564	-1.18297	0.236823	0.362031	none
FOS	9992.17	-0.120405	0.132779	-0.906807	0.364509	0.49822	none
CTSA	9988.58	-0.0646671	0.0750614	-0.861522	0.388951	0.522879	none
MAL2	9985.76	-0.36253	0.0764158	-4.74417	2.09361e-06	2.6751e-05	none
FERMT1	9983.17	-0.147096	0.0884211	-1.66358	0.0961964	0.181567	none
JUN	9960.41	0.181835	0.0822073	2.21191	0.0269727	0.0659515	none
CCT6A	9957	-0.120619	0.0444463	-2.71381	0.00665136	0.0212118	none
HNRNPUL1	9947.76	0.0268651	0.0386458	0.695164	0.486953	0.615566	none
HMGB1	9943.11	-0.21471	0.071509	-3.00256	0.00267717	0.0100392	none
KIF5B	9941.73	-0.192412	0.0675055	-2.85031	0.00436763	0.0150435	none
CYC1	9921.21	-0.0392155	0.0939029	-0.417617	0.676227	0.776296	none
ATF4	9911.46	-0.0167927	0.0456471	-0.367881	0.712962	0.804268	none
PRPF8	9888.39	0.196423	0.0564669	3.47856	0.000504123	0.00256062	none
MMP14	9885.38	0.599214	0.0954775	6.27597	3.47465e-10	1.8433e-08	none
SFPQ	9880.8	-0.0404465	0.030662	-1.31911	0.187133	0.303701	none
CLSTN1	9873.73	0.0779098	0.0552476	1.41019	0.158483	0.267187	none
SDC4	9872.55	0.163946	0.0697642	2.35	0.0187735	0.0492242	none
LLGL2	9872.28	0.105148	0.0706953	1.48734	0.136924	0.239082	none
ARPC2	9871.14	-0.0704269	0.0331999	-2.1213	0.0338967	0.0790049	none
SRSF3	9869.79	-0.226209	0.0405067	-5.58448	2.34394e-08	6.42491e-07	none
EIF3D	9842.21	-0.0973312	0.0482436	-2.01749	0.043644	0.0969414	none
IGFBP7	9812.91	0.0824944	0.0970763	0.849789	0.395443	0.529676	none
FUS	9809.3	0.293283	0.0474724	6.17795	6.4938e-10	3.14983e-08	none
SQSTM1	9807.12	-0.0686233	0.0510481	-1.34429	0.178856	0.293223	none
CHCHD2	9806.02	-0.165445	0.0618859	-2.67339	0.00750881	0.0233942	none
DNM2	9749.46	0.0229789	0.0530273	0.433341	0.664767	0.767055	none
PEBP1	9706.69	-0.00952932	0.0542259	-0.175734	0.860503	0.910876	none
ADAR	9662.8	0.0577005	0.044385	1.3	0.193601	0.311472	none
HUWE1	9647.75	0.153117	0.0597006	2.56475	0.0103249	0.0303563	none
RNF43	9636.77	0.0391703	0.104346	0.375391	0.70737	0.799884	none
PHB2	9608.08	-0.224297	0.0599812	-3.73946	0.000184414	0.00111299	none
GNB2	9588.12	0.14162	0.0668429	2.1187	0.0341157	0.0793575	none
SERPINB1	9574.81	-0.446389	0.0783646	-5.69632	1.22424e-08	3.78546e-07	none
ATP5G3	9570.32	-0.198551	0.0556318	-3.56903	0.000358312	0.00193111	none
PRDX1	9548.69	-0.249291	0.04671	-5.33699	9.45013e-08	2.0416e-06	none
SLC44A4	9542.39	-0.3687	0.0871814	-4.22911	2.34615e-05	0.000199283	none
PTTG1IP	9530.01	-0.0278919	0.0464042	-0.601065	0.547797	0.670374	none
CCNI	9528.87	-0.178387	0.0463592	-3.84792	0.000119125	0.000775234	none
ARHGDIA	9524.14	0.0905497	0.0564624	1.60372	0.108777	0.199877	none
KDELR1	9522.6	-0.113913	0.0475291	-2.3967	0.0165434	0.0445499	none
DAZAP2	9522.21	-0.142411	0.0352202	-4.04346	5.26671e-05	0.000394049	none
KRT20	9486.16	-0.701624	0.148189	-4.73466	2.19425e-06	2.77775e-05	none
YWHAQ	9466.5	-0.175864	0.0454909	-3.86591	0.000110677	0.00073039	none
SLC1A5	9431.9	0.328772	0.0741099	4.43628	9.1526e-06	9.08564e-05	none
UQCRC2	9427.35	-0.323093	0.0500135	-6.46012	1.04622e-10	6.91513e-09	none
HNRNPAB	9389.51	-0.180026	0.0485309	-3.70951	0.000207658	0.00122822	none
FAM120A	9378.07	-0.124573	0.036626	-3.40121	0.000670874	0.00324307	none
PDIA6	9336.26	0.052713	0.0436798	1.20681	0.227507	0.351836	none
IGFBP5	9335.32	0.628784	0.13045	4.82011	1.43481e-06	1.95099e-05	none
STT3B	9334.51	-0.149988	0.0573272	-2.61635	0.00888748	0.0268785	none
IDH2	9334.32	-0.133361	0.0754691	-1.76709	0.0772125	0.152698	none
TMEM59	9322.16	-0.292218	0.0528771	-5.52636	3.26947e-08	8.48718e-07	none
EIF3A	9308.34	0.00481774	0.0505865	0.0952377	0.924126	0.954292	none
SLC2A1	9297.69	0.256638	0.114257	2.24614	0.024695	0.0612999	none
IGHG2	9282.32	0.355349	0.204583	1.73694	0.082398	0.160808	none
EPHB2	9278.4	-0.0252234	0.0863975	-0.291946	0.770328	0.847637	none
LUM	9248.64	0.153114	0.135974	1.12605	0.260143	0.388439	none
GOLM1	9224.8	-0.198507	0.0784395	-2.5307	0.0113835	0.0328192	none
ATP5E	9205.98	-0.0437057	0.0664509	-0.657714	0.510722	0.637127	none
DHCR24	9203.88	-0.0294629	0.0697442	-0.422442	0.672702	0.773394	none
GFPT1	9194.6	-0.245719	0.0648414	-3.78954	0.000150925	0.000943476	none
DDX3X	9172.88	-0.0953985	0.0476486	-2.00213	0.0452711	0.0999203	none
VIM	9160.21	0.35036	0.0977202	3.58534	0.00033664	0.00183326	none
EIF2S3	9157.64	-0.19627	0.0578116	-3.39499	0.000686317	0.0033	none
PRKDC	9146.82	-0.00616266	0.0725967	-0.0848889	0.93235	0.959538	none
FAM84A	9143.75	-0.38072	0.099464	-3.82772	0.000129338	0.000831803	none
S100P	9140.49	-0.58437	0.12387	-4.71762	2.38624e-06	2.9783e-05	none
CCT5	9138.47	-0.0732805	0.0447717	-1.63676	0.10168	0.189553	none
ITGB1	9101.73	0.125474	0.0641601	1.95563	0.0505086	0.109018	none
MALAT1	9100.65	0.347325	0.16383	2.12004	0.0340029	0.0791625	none
H1F0	9093.47	-0.074601	0.081677	-0.913366	0.36105	0.494782	none
CTSZ	9092.47	0.297931	0.0654593	4.5514	5.32895e-06	5.76201e-05	none
HNRNPM	9088.64	0.0621474	0.0370779	1.67613	0.0937129	0.177943	none
IMPDH2	9083.97	-0.0976249	0.0572028	-1.70664	0.0878881	0.169285	none
PRSS8	9036.71	-0.0274544	0.0849496	-0.323185	0.746555	0.829848	none
HM13	9033.44	0.0630339	0.0660695	0.954054	0.340056	0.47321	none
BGN	8982.61	0.569079	0.131227	4.33659	1.44708e-05	0.000133744	none
SSR4	8982.34	0.0234139	0.0732468	0.319657	0.749228	0.83175	none
EIF6	8963.68	0.0158338	0.0756062	0.209424	0.834117	0.892265	none
MYL12A	8941.73	-0.226612	0.0555542	-4.07912	4.5207e-05	0.000347007	none
COL5A1	8917.56	0.691279	0.122254	5.65447	1.5633e-08	4.60408e-07	none
GHITM	8909.15	-0.312846	0.0469567	-6.66243	2.69339e-11	2.14674e-09	none
RAB7A	8905.05	-0.0726164	0.032737	-2.21818	0.0265428	0.0650992	none
MMP2	8889.59	0.455004	0.131571	3.45825	0.000543707	0.00273209	none
ARL6IP1	8880.9	-0.286539	0.057141	-5.0146	5.31427e-07	8.55441e-06	none
TOMM20	8871.26	-0.252296	0.0503543	-5.01041	5.43153e-07	8.70152e-06	none
H2AFZ	8869.07	-0.270632	0.0596449	-4.53739	5.69552e-06	6.07652e-05	none
MCM7	8867.36	0.0928144	0.0637914	1.45497	0.145678	0.250604	none
ACTR3	8866.42	-0.137091	0.0376147	-3.64462	0.000267784	0.00151475	none
GPR56	8842.12	0.195355	0.071987	2.71376	0.00665244	0.0212131	none
PDLIM1	8839.85	-0.132005	0.0526177	-2.50875	0.012116	0.0345069	none
SH3BGRL3	8839.66	-0.26678	0.0763522	-3.49406	0.000475726	0.00243749	none
DPEP1	8832.59	0.38594	0.184854	2.0878	0.0368155	0.0843295	none
ALDH2	8823.34	-0.199662	0.0562873	-3.54719	0.000389357	0.00206922	none
ERBB2	8816.49	-0.00766621	0.0831516	-0.0921955	0.926543	0.955674	none
ACADVL	8808.86	0.138784	0.060859	2.28042	0.0225826	0.0571008	none
RPL41	8800.85	-0.216029	0.0635392	-3.39993	0.00067402	0.00325301	none
CTTN	8800.17	0.0692231	0.0437879	1.58087	0.113907	0.207447	none
EIF3I	8799.42	-0.197853	0.0495143	-3.99587	6.44569e-05	0.0004654	none
PCBP2	8760.46	-0.0855162	0.0438422	-1.95055	0.0511112	0.110021	none
DDB1	8757.47	-0.0052673	0.0315418	-0.166994	0.867375	0.915376	none
ATP5G2	8705.13	-0.126051	0.0509156	-2.47568	0.0132983	0.0371999	none
AP2M1	8687.57	0.160041	0.0427552	3.74318	0.000181704	0.00109888	none
THBS1	8678.93	0.474437	0.111158	4.26813	1.9712e-05	0.000172799	none
LARP1	8671.73	0.0382853	0.0444232	0.861832	0.38878	0.522735	none
PRDX2	8655.3	-0.0800882	0.0651321	-1.22963	0.218837	0.341597	none
RPL22	8636.4	-0.158074	0.0634593	-2.49095	0.0127402	0.0359573	none
SF3B1	8636.25	0.0302777	0.0359563	0.84207	0.399749	0.533811	none
IRAK1	8635.93	0.102161	0.0676412	1.51033	0.130959	0.231057	none
PLP2	8634.55	-0.118237	0.0716904	-1.64927	0.0990932	0.185912	none
PLA2G2A	8632.05	0.142401	0.231527	0.615049	0.538522	0.662274	none
CYBA	8619.35	-0.0267594	0.102335	-0.261487	0.793717	0.864241	none
LRPPRC	8610.5	-0.1916	0.0506004	-3.78653	0.000152766	0.000952989	none
COPA	8605.98	0.0149424	0.0361826	0.412971	0.679628	0.778866	none
SLC25A39	8600.75	0.0367704	0.0634608	0.579419	0.562306	0.682878	none
LRRC59	8599.11	-0.219716	0.0473396	-4.64128	3.46256e-06	4.0565e-05	none
IPO5	8596.68	-0.160235	0.0572956	-2.79663	0.00516384	0.0172608	none
GUK1	8582.98	0.0494362	0.0845074	0.584992	0.558553	0.679778	none
A2M	8579.65	0.251659	0.0989838	2.54243	0.0110084	0.0319788	none
HEPH	8576.75	-0.235708	0.0795258	-2.96392	0.0030375	0.0111423	none
HLA-DRB1	8538.85	0.00485017	0.135377	0.0358271	0.97142	0.982957	none
CAST	8534.78	-0.361482	0.06016	-6.00867	1.87048e-09	7.78488e-08	none
ZNF703	8525.6	0.0155509	0.0801258	0.194081	0.846112	0.900257	none
NUCB1	8520.63	0.169898	0.0498074	3.41111	0.000647001	0.0031546	none
PIGT	8504.63	0.0637429	0.0608812	1.047	0.295098	0.427137	none
SOX9	8502.67	-0.0241725	0.0730401	-0.330948	0.740683	0.825372	none
LAPTM4A	8499.73	-0.102786	0.039791	-2.58315	0.00979031	0.0290419	none
HINT1	8498.2	-0.354742	0.0631067	-5.6213	1.89526e-08	5.37116e-07	none
TMEM176B	8479.79	0.00586265	0.100712	0.0582121	0.95358	0.972534	none
FBL	8476.82	0.119131	0.0703876	1.69251	0.0905492	0.173339	none
RAD21	8432.29	-0.149876	0.0593601	-2.52487	0.0115742	0.0332524	none
KHSRP	8425.94	0.058727	0.0452063	1.29909	0.193913	0.311853	none
KPNB1	8424.69	-0.0736399	0.0435137	-1.69234	0.0905812	0.17338	none
ODC1	8408.97	-0.144974	0.0663657	-2.18447	0.0289277	0.069653	none
HSPG2	8397.22	0.638446	0.107367	5.94638	2.74137e-09	1.0666e-07	none
HNRNPH1	8395.92	0.0949719	0.0397764	2.38764	0.0169568	0.0454306	none
TCP1	8385.85	-0.165061	0.0465367	-3.5469	0.000389799	0.00207056	none
HDAC1	8376.4	-0.144861	0.0408375	-3.54726	0.000389266	0.00206907	none
SPINT1	8368.78	0.0644442	0.0614889	1.04806	0.29461	0.42675	none
REPIN1	8366.73	0.0519009	0.0608723	0.85262	0.39387	0.52813	none
SLC40A1	8338.23	-0.579268	0.0993814	-5.82873	5.58505e-09	1.96152e-07	none
TAP1	8292.94	0.017621	0.0968762	0.181892	0.855667	0.907366	none
OS9	8292.26	0.0772682	0.0439979	1.75618	0.079058	0.155493	none
SERINC2	8285.41	0.101606	0.0879891	1.15475	0.248192	0.37477	none
COPG1	8238.06	0.077457	0.042426	1.82569	0.0678963	0.137858	none
HADHA	8218.13	-0.0728562	0.0347547	-2.0963	0.0360559	0.0830064	none
ZYX	8200.36	0.112718	0.0615012	1.83277	0.0668362	0.136211	none
GPA33	8194.05	-0.397173	0.111446	-3.56381	0.000365512	0.00196181	none
FDFT1	8191.12	-0.288157	0.080216	-3.59227	0.000327814	0.00179383	none
CMPK1	8152.99	-0.48374	0.0617583	-7.83279	4.77177e-15	1.6849e-12	none
MAP4	8148.34	0.141467	0.0386508	3.66014	0.000252078	0.00144136	none
ZFP36L1	8147.03	0.211842	0.0715198	2.96201	0.00305641	0.0111991	none
ENTPD6	8146.89	0.107709	0.0819596	1.31417	0.188789	0.305648	none
GRINA	8134.35	0.202987	0.0742659	2.73325	0.00627121	0.0202309	none
FCGRT	8129.01	-0.0155383	0.0986366	-0.15753	0.874827	0.920165	none
BAG6	8124.31	0.136266	0.0400295	3.40415	0.000663714	0.00321727	none
CANT1	8097.07	-0.241015	0.0612203	-3.93684	8.25613e-05	0.000569808	none
TMPRSS4	8080.15	-0.067153	0.0724508	-0.926878	0.35399	0.488016	none
STAT6	8077.65	0.0563564	0.0424318	1.32817	0.184123	0.299794	none
CPNE1	8060.85	0.258749	0.100803	2.56688	0.0102618	0.0302042	none
CDX2	8056.72	0.0407905	0.0984238	0.414438	0.678554	0.778178	none
SSR2	8054.26	-0.0961232	0.0510176	-1.88412	0.059549	0.124267	none
SREBF2	8038.33	0.0948062	0.0584364	1.62238	0.104721	0.193999	none
CNOT1	8002.59	-0.0224805	0.047693	-0.471357	0.637386	0.745846	none
SF3B3	8001.36	0.0637805	0.0403066	1.58239	0.113562	0.206979	none
EWSR1	7998.39	0.0764312	0.0396044	1.92987	0.0536234	0.114432	none
CCT2	7989.28	-0.237333	0.0503604	-4.7127	2.44459e-06	3.03843e-05	none
JUNB	7983.29	0.0420409	0.0905816	0.464122	0.642561	0.74997	none
CTSS	7961.76	-0.363215	0.066105	-5.49451	3.91794e-08	9.85124e-07	none
CCT4	7946.53	-0.169242	0.049285	-3.43394	0.000594873	0.00294105	none
CBX3	7939.7	-0.2254	0.0617967	-3.64745	0.00026486	0.00150176	none
LMAN2	7927.02	0.041547	0.06048	0.686955	0.492111	0.620281	none
RNF213	7895.09	0.0868817	0.0821903	1.05708	0.290475	0.422272	none
CHD4	7884.8	0.119526	0.0406969	2.93697	0.00331432	0.0119639	none
SHISA5	7873.39	0.207963	0.0619223	3.35845	0.000783817	0.00367805	none
CCND1	7868.06	0.264859	0.0626517	4.22749	2.36312e-05	0.000200408	none
PSMB4	7849.06	-0.0869673	0.0504769	-1.72291	0.0849046	0.164722	none
PSME1	7815.79	-0.221166	0.0656109	-3.37087	0.000749306	0.00354805	none
ERGIC1	7807.78	-0.0786131	0.0500214	-1.57159	0.116046	0.210398	none
PPP1CA	7800.12	-0.121977	0.052407	-2.3275	0.0199386	0.0517501	none
CAPN2	7797.62	-0.165813	0.0659516	-2.51417	0.0119314	0.0340614	none
STARD10	7796.02	0.0770971	0.0874183	0.881933	0.377813	0.512142	none
EIF2AK1	7795.11	-0.132871	0.0439938	-3.02023	0.00252586	0.00959115	none
COX7C	7789.18	-0.276686	0.0550389	-5.0271	4.97958e-07	8.12317e-06	none
YWHAG	7788.91	0.0175012	0.0359938	0.486229	0.626805	0.737293	none
CSTB	7785.68	-0.0679893	0.0744375	-0.913374	0.361046	0.494782	none
UBE2D3	7758.13	-0.293314	0.0400624	-7.32143	2.45338e-13	4.60366e-11	none
NUCKS1	7742.06	-0.0637951	0.0560062	-1.13907	0.254673	0.382329	none
FKBP4	7742.02	-0.0269905	0.0584067	-0.462113	0.644001	0.750937	none
EPN1	7720.99	0.219646	0.0687183	3.19632	0.00139192	0.00589626	none
ARPC1B	7718.19	0.12092	0.0615467	1.9647	0.0494495	0.107148	none
C1orf43	7711.21	-0.225092	0.0475804	-4.73077	2.23665e-06	2.82076e-05	none
ABHD2	7707.37	-0.103304	0.0853546	-1.21029	0.226167	0.350357	none
SSRP1	7699.11	0.0338357	0.0400062	0.84576	0.397687	0.531808	none
RTN4	7692.13	-0.10766	0.0427629	-2.5176	0.0118158	0.0338044	none
AGRN	7681.08	0.499214	0.0790483	6.31531	2.69629e-10	1.50324e-08	none
ADRBK1	7661.42	0.236519	0.0597345	3.9595	7.51058e-05	0.000527118	none
TNRC18	7655.04	0.315625	0.0655969	4.81158	1.49744e-06	2.02274e-05	none
MLF2	7653.23	-0.0240815	0.049576	-0.485749	0.627145	0.737571	none
FKBP8	7646.87	0.266262	0.0664535	4.00674	6.15636e-05	0.00044905	none
NFE2L1	7645.62	0.119952	0.0485794	2.46919	0.0135418	0.037762	none
CCT8	7644.43	-0.242759	0.0497834	-4.8763	1.08097e-06	1.53999e-05	none
CYCS	7642.6	-0.433746	0.0690787	-6.27901	3.40735e-10	1.81641e-08	none
ASPH	7633.7	-0.167785	0.0745418	-2.25088	0.024393	0.0606758	none
AEBP1	7620.91	0.6462	0.141915	4.55343	5.27783e-06	5.72369e-05	none
MYO1C	7619.85	0.116004	0.0608765	1.90556	0.0567068	0.119582	none
SERINC3	7618.12	-0.0314717	0.0580947	-0.54173	0.588004	0.705039	none
PPIB	7612.23	0.0329741	0.0559513	0.589337	0.555635	0.677391	none
APH1A	7611.63	-0.0546382	0.0383599	-1.42436	0.154343	0.261793	none
GPX1	7606.18	-0.0132357	0.0727262	-0.181993	0.855588	0.907341	none
DNAJB1	7603.04	0.0803751	0.0716808	1.12129	0.262163	0.390555	none
RPS26	7598.28	-0.131255	0.0795966	-1.64901	0.099146	0.18599	none
MORF4L2	7597.27	-0.172064	0.0485775	-3.54206	0.000397022	0.00210281	none
FAM3D	7592.38	-0.533663	0.130546	-4.08792	4.3526e-05	0.000336356	none
IRF2BP2	7583.42	-0.0057855	0.0462926	-0.124977	0.900542	0.937525	none
STAT1	7581.77	-0.0081351	0.0936656	-0.0868527	0.930789	0.958639	none
STAU1	7578.29	-0.0447933	0.0504889	-0.887192	0.374975	0.509237	none
COL12A1	7568.66	0.608382	0.126786	4.79852	1.59845e-06	2.13201e-05	none
CDC37	7559.53	0.102255	0.049717	2.05673	0.0397118	0.0897121	none
GLG1	7558.09	0.104199	0.0438912	2.37404	0.0175946	0.0467984	none
RBM39	7556.29	0.121509	0.0560392	2.16829	0.030137	0.07189	none
SERPINH1	7528.61	0.512312	0.0670758	7.63781	2.20952e-14	5.99639e-12	none
HNRNPL	7526.35	-0.0601053	0.0295735	-2.0324	0.0421129	0.0941262	none
HYOU1	7511.63	0.126205	0.0523155	2.41238	0.0158488	0.0430475	none
ANP32B	7506.9	0.0270156	0.0496526	0.544092	0.586378	0.703653	none
SLC38A1	7493.04	-0.109132	0.0572277	-1.90697	0.056524	0.119289	none
CSRP1	7491.28	-0.016113	0.0646075	-0.249399	0.803052	0.87072	none
ITPR3	7484.95	0.191372	0.0689968	2.77363	0.00554349	0.0182823	none
SOD1	7480.96	-0.163157	0.0644546	-2.53135	0.0113626	0.0327734	none
SF3B2	7460.31	0.061328	0.0315891	1.94143	0.0522063	0.111903	none
PHB	7459.26	0.0121631	0.0683676	0.177907	0.858796	0.90989	none
NQO1	7447.97	-0.367231	0.100727	-3.64582	0.00026654	0.00150986	none
ATP5C1	7445.41	-0.312462	0.052575	-5.94317	2.79558e-09	1.08289e-07	none
MYH11	7442.55	0.305949	0.207706	1.47299	0.140755	0.244245	none
MLXIP	7441.68	0.065011	0.0615933	1.05549	0.291202	0.42312	none
INF2	7427.66	0.0823852	0.0646531	1.27427	0.202569	0.322285	none
ATP9A	7418.31	0.0953509	0.0920288	1.0361	0.300156	0.432437	none
SF1	7413.74	0.115165	0.0309208	3.72451	0.000195699	0.00116867	none
TMEM176A	7413.36	-0.0327649	0.118807	-0.275782	0.782716	0.856618	none
CEACAM1	7411.43	-0.290443	0.101843	-2.85187	0.00434624	0.0149808	none
AOC1	7390.09	-0.139062	0.103554	-1.34289	0.179307	0.293772	none
TMED9	7379.56	0.0526158	0.0476299	1.10468	0.269298	0.39881	none
SERP1	7377.08	-0.170191	0.0432802	-3.9323	8.41362e-05	0.000578731	none
PTBP3	7365.83	-0.18558	0.0554578	-3.34632	0.000818905	0.0038176	none
PLOD3	7357.68	0.276685	0.0717476	3.85637	0.000115084	0.000753568	none
ARF4	7345.53	-0.249308	0.0530727	-4.69749	2.63378e-06	3.24898e-05	none
HNRNPD	7345.2	0.0825891	0.0429433	1.92321	0.0544535	0.11579	none
EDF1	7321.38	0.0676873	0.0531776	1.27285	0.20307	0.32289	none
EIF3K	7315.59	-0.127647	0.0598013	-2.13451	0.0328011	0.0769648	none
ADAM15	7270.9	0.0330203	0.0702783	0.46985	0.638462	0.746824	none
EFHD2	7255.21	-0.0281615	0.0561973	-0.501118	0.616288	0.728341	none
PAICS	7249.56	-0.243057	0.0570043	-4.26383	2.00949e-05	0.000175313	none
PSMD2	7240.32	0.080175	0.0444223	1.80484	0.0711004	0.142967	none
CTDSP2	7228.94	0.045313	0.0430909	1.05157	0.292998	0.425136	none
PRMT1	7227.07	0.169171	0.0820483	2.06185	0.0392219	0.08885	none
ARPC3	7216.51	-0.283827	0.0522343	-5.43373	5.51882e-08	1.30473e-06	none
TCEB2	7209.82	0.0735365	0.0826888	0.889316	0.373833	0.508194	none
TALDO1	7208.62	-0.00486069	0.0538245	-0.0903063	0.928044	0.956682	none
COX6B1	7207.64	-0.130509	0.0600499	-2.17335	0.0297542	0.0712358	none
SEL1L3	7205.59	-0.216221	0.0462778	-4.67224	2.97927e-06	3.59549e-05	none
EIF4H	7197.75	-0.0380921	0.0394676	-0.965149	0.33447	0.467595	none
RHOC	7196.3	-0.289062	0.0611904	-4.72398	2.31275e-06	2.8987e-05	none
EPHB3	7185.6	0.221349	0.123473	1.79269	0.0730231	0.145971	none
NCOR2	7185.5	0.361199	0.0683611	5.28369	1.26608e-07	2.60661e-06	none
CS	7184.84	-0.145413	0.0416352	-3.49254	0.000478447	0.00244991	none
ARF3	7183.36	-0.0808773	0.0400787	-2.01796	0.0435951	0.0968853	none
KARS	7179.34	-0.142175	0.0351608	-4.04356	5.26464e-05	0.000393984	none
TRAM1	7161.8	-0.300205	0.0732181	-4.10016	4.12873e-05	0.000322347	none
IGF2R	7149.57	0.180471	0.0573817	3.1451	0.00166029	0.00678963	none
GAS5	7131.12	-0.0235421	0.0892294	-0.263838	0.791905	0.862851	none
U2AF2	7122.35	0.053043	0.0416069	1.27486	0.202359	0.322108	none
IPO7	7119.77	-0.196185	0.0527329	-3.72036	0.000198943	0.00118478	none
ARPC5	7118.09	-0.293487	0.0486024	-6.03852	1.55536e-09	6.66773e-08	none
RSL1D1	7116.51	-0.222804	0.0515721	-4.32024	1.55861e-05	0.000142806	none
PTMS	7093.83	0.164967	0.0815308	2.02337	0.0430346	0.0958188	none
PUF60	7089.02	0.160373	0.0737362	2.17496	0.0296332	0.070996	none
GSTK1	7066.51	-0.309107	0.0589396	-5.24447	1.56732e-07	3.10608e-06	none
AKAP1	7064.91	0.00551406	0.051808	0.106433	0.915239	0.947766	none
CDX1	7058.33	-0.268847	0.0856633	-3.13842	0.00169864	0.00691261	none
RHOB	7049.15	0.158016	0.0866035	1.82459	0.0680634	0.138146	none
MRFAP1	7049.12	-0.130747	0.0388294	-3.36721	0.000759328	0.00358568	none
SLC7A5	7048.37	0.269595	0.0925718	2.91228	0.00358797	0.0127831	none
CAPZB	7034.21	-0.110174	0.0433722	-2.54019	0.0110791	0.0321363	none
PHGR1	7026.05	-0.693326	0.159987	-4.33363	1.46669e-05	0.000135366	none
ACLY	7023.28	0.0223422	0.0439841	0.507961	0.611481	0.72472	none
BRD2	7011.17	0.209803	0.0395311	5.30727	1.11277e-07	2.33789e-06	none
GDF15	6999.28	-0.131117	0.120991	-1.0837	0.278499	0.408879	none
EPB41L2	6993.58	-0.222477	0.0766504	-2.90249	0.00370209	0.0131086	none
COX5B	6986.92	-0.109343	0.0814109	-1.3431	0.179238	0.29369	none
FAM83H	6985.85	0.128613	0.0713676	1.80211	0.0715273	0.143694	none
PA2G4	6980.16	-0.148701	0.0471028	-3.15695	0.0015943	0.00657793	none
PDXK	6976.11	0.124095	0.0653773	1.89813	0.0576791	0.121259	none
WARS	6967.23	-0.0199314	0.104888	-0.190025	0.84929	0.90236	none
TAGLN	6962.21	0.375695	0.141447	2.65608	0.00790554	0.0243712	none
TSPO	6961.44	-0.0856578	0.0747759	-1.14553	0.251991	0.378938	none
TMEM63A	6959.73	0.228285	0.0708074	3.22403	0.001264	0.00546146	none
GTF3A	6945.76	-0.0928292	0.091723	-1.01206	0.311509	0.44429	none
C3	6945.39	0.522772	0.165501	3.15872	0.00158463	0.00654377	none
CCND2	6945.08	-0.110265	0.112048	-0.984091	0.325071	0.457983	none
S100A16	6929.86	-0.132643	0.0923202	-1.43678	0.150782	0.257246	none
G3BP1	6920.06	-0.192076	0.0402436	-4.77285	1.81641e-06	2.37829e-05	none
ILF2	6917.23	-0.149769	0.0436559	-3.43066	0.000602108	0.002971	none
PFDN5	6911.77	-0.107364	0.0632007	-1.69878	0.0893608	0.171634	none
CDC42	6911.6	-0.379974	0.0515671	-7.36853	1.72514e-13	3.46893e-11	none
PKP3	6909.62	0.203304	0.0689973	2.94656	0.00321332	0.0116621	none
AZIN1	6889.39	-0.173487	0.0602479	-2.87955	0.00398238	0.0139269	none
SEPW1	6881.26	-0.281996	0.064609	-4.36466	1.27323e-05	0.000119903	none
TMEM54	6878.8	-0.0389944	0.0882238	-0.441994	0.658494	0.762567	none
IGHM	6875.09	-0.0510814	0.199076	-0.256593	0.797493	0.866931	none
PMEPA1	6873.89	0.458763	0.119172	3.8496	0.000118312	0.000771775	none
EIF5	6860.5	-0.178125	0.0493538	-3.60914	0.000307208	0.00169891	none
LAMB3	6853.61	0.488502	0.0870426	5.61221	1.99754e-08	5.61124e-07	none
HSPH1	6847.41	-0.00207397	0.0888437	-0.023344	0.981376	0.989147	none
SYNCRIP	6845.99	-0.123121	0.0482362	-2.55246	0.0106966	0.0312771	none
CLTA	6838.56	-0.129999	0.0525388	-2.47434	0.0133483	0.0373269	none
SCARB2	6837.03	-0.11442	0.0470216	-2.43335	0.0149598	0.0410093	none
PRPF6	6826.51	0.233764	0.0703901	3.32098	0.000897028	0.00411405	none
BACE2	6824.69	-0.244138	0.0842191	-2.89884	0.00374541	0.0132335	none
RCC2	6824.3	-0.0182505	0.0412923	-0.441983	0.658501	0.762567	none
STAT3	6819.76	-0.0735678	0.0430407	-1.70926	0.0874027	0.168494	none
DHX9	6810.25	-0.0552663	0.030797	-1.79454	0.0727273	0.145534	none
AP3D1	6805.81	0.149465	0.0499029	2.99511	0.00274343	0.0102327	none
TSTA3	6784.8	-0.060926	0.0856615	-0.711241	0.476935	0.606286	none
COPZ1	6749.79	-0.181496	0.042149	-4.30607	1.66182e-05	0.000150499	none
TTYH3	6742.13	0.278068	0.0703663	3.95172	7.75907e-05	0.00054142	none
TMPRSS2	6739.64	-0.131428	0.0756534	-1.73724	0.0823457	0.160761	none
SLMO2	6737.19	-0.397089	0.0699488	-5.67686	1.37193e-08	4.13816e-07	none
SMARCA4	6729.98	0.150179	0.0540725	2.77737	0.00548015	0.0181116	none
RBMX	6727.6	-0.156682	0.0365657	-4.28495	1.82778e-05	0.000162941	none
PSMD3	6725.67	-0.0369873	0.0701571	-0.527207	0.59805	0.713366	none
RPS10	6723.18	-0.172295	0.0645451	-2.66938	0.00759916	0.0235884	none
CYP2S1	6722.95	0.0926603	0.0885573	1.04633	0.295408	0.427491	none
CNN2	6721.57	0.0341738	0.051413	0.664691	0.506248	0.633254	none
SLC3A2	6710.83	0.152026	0.0567322	2.67972	0.00736836	0.0230484	none
CD59	6696.66	-0.0889939	0.0614921	-1.44724	0.147829	0.253402	none
POLR2A	6670.51	0.195656	0.0690433	2.83381	0.0045996	0.0156845	none
PARP4	6655.32	-0.145919	0.0656323	-2.22328	0.0261971	0.0643859	none
SULF1	6655.24	0.531429	0.1461	3.63744	0.000275358	0.00155195	none
PTP4A2	6637.45	-0.208591	0.0385951	-5.40458	6.49602e-08	1.49068e-06	none
PDXDC1	6633.98	-0.131804	0.0460727	-2.86078	0.00422599	0.0146385	none
STIP1	6629.08	0.0622873	0.0421042	1.47936	0.139044	0.241903	none
SNRPD2	6627.76	-0.128319	0.0679443	-1.88859	0.0589462	0.123378	none
GMDS	6625.43	-0.295783	0.0746598	-3.96174	7.44041e-05	0.000523411	none
ATP10B	6624.4	-0.32639	0.0956127	-3.41367	0.00064095	0.00312788	none
CES2	6624.31	-0.254383	0.11355	-2.24028	0.0250725	0.0620767	none
PSMB1	6608.39	-0.14937	0.0558758	-2.67325	0.00751198	0.0234018	none
PPP1CB	6603.91	-0.20895	0.0492945	-4.2388	2.24713e-05	0.000192566	none
LAMC2	6601.19	0.277902	0.0925633	3.00229	0.0026796	0.0100451	none
STT3A	6599.58	-0.024463	0.0402874	-0.607211	0.543711	0.666929	none
PTP4A1	6594.4	-0.204118	0.0629339	-3.24337	0.00118126	0.00516584	none
MTCH1	6593.11	0.0761298	0.0498087	1.52845	0.126402	0.224671	none
DNAJA1	6589.27	-0.0496513	0.0459501	-1.08055	0.279898	0.410491	none
SDF4	6586.66	0.0492482	0.0540189	0.911685	0.361935	0.495541	none
LAMB1	6586.66	0.261617	0.0731389	3.57698	0.000347581	0.00188285	none
SLC44A1	6584.92	-0.148328	0.0457072	-3.24518	0.00117375	0.00513913	none
NDUFV1	6577.21	0.145349	0.068684	2.1162	0.0343274	0.0797766	none
IGFBP2	6565.11	0.112554	0.158346	0.71081	0.477202	0.606555	none
GIPC1	6558.81	0.0163046	0.0695017	0.234592	0.814525	0.878792	none
SSR1	6546.37	-0.165557	0.051816	-3.19511	0.00139779	0.00591733	none
PCBP1	6536.72	0.250669	0.0524368	4.7804	1.74945e-06	2.3007e-05	none
DEK	6534.49	-0.155623	0.0634609	-2.45227	0.0141957	0.039299	none
IGHG4	6533.25	0.508299	0.22346	2.27467	0.0229257	0.0577935	none
VASP	6520.29	-0.103015	0.0470431	-2.1898	0.0285389	0.0689393	none
PCNA	6519.61	-0.203091	0.073419	-2.76618	0.00567164	0.0186245	none
GSPT1	6506.81	-0.274965	0.0370533	-7.4208	1.16419e-13	2.46643e-11	none
MGAT5	6505.74	0.0602106	0.0789938	0.76222	0.445929	0.577907	none
CYB5B	6500.85	-0.154955	0.0679539	-2.2803	0.02259	0.0571151	none
KLF6	6495.04	-0.159176	0.0690242	-2.30609	0.0211057	0.0541291	none
EGR1	6482.98	0.0865248	0.125419	0.689885	0.490266	0.618635	none
SHMT2	6474.39	0.0228037	0.0691883	0.329589	0.741711	0.826085	none
RAD23B	6465.1	-0.0725667	0.0319823	-2.26897	0.0232704	0.0584553	none
NOX1	6438.75	-0.531963	0.139342	-3.81768	0.000134714	0.000858809	none
HNRNPA0	6433.31	0.0625499	0.0387343	1.61484	0.106344	0.196408	none
IDH1	6431.1	-0.17369	0.0554702	-3.13122	0.00174081	0.00706435	none
HMGCS2	6425.43	-0.018585	0.198246	-0.0937472	0.92531	0.954918	none
CD97	6424.86	0.0958243	0.0543928	1.76171	0.0781183	0.15411	none
DIAPH1	6424.85	-0.0728929	0.0416737	-1.74913	0.0802677	0.157386	none
PRPF19	6421.82	0.0569142	0.0415363	1.37023	0.170616	0.282736	none
LRP5	6384.4	0.399828	0.0687741	5.81364	6.11283e-09	2.10192e-07	none
RAB10	6384.05	-0.13008	0.0382853	-3.39764	0.000679698	0.00327464	none
LMNB2	6380	0.15248	0.0619281	2.46221	0.0138085	0.0383786	none
NET1	6378.07	-0.0997317	0.0486446	-2.05021	0.0403437	0.0908896	none
MLLT6	6365.54	0.185826	0.0626427	2.96644	0.00301268	0.0110623	none
PSME2	6350.04	-0.222456	0.0713774	-3.11662	0.0018294	0.00735388	none
IARS	6339.78	-0.140693	0.0492565	-2.85634	0.00428558	0.0148028	none
CLDN2	6338	-0.463758	0.191932	-2.41626	0.015681	0.0426481	none
SERPINB6	6333.35	-0.146711	0.0825573	-1.77708	0.0755552	0.149996	none
BHLHE40	6327.82	0.0717071	0.0811542	0.88359	0.376918	0.511202	none
GNAI2	6322.51	0.334978	0.0655632	5.10924	3.23458e-07	5.6619e-06	none
SRSF1	6312.17	-0.175918	0.0376253	-4.67553	2.93198e-06	3.55672e-05	none
EMC10	6311.24	0.131602	0.053228	2.47242	0.0134201	0.0374862	none
PPM1G	6311.15	0.0932358	0.0413429	2.25518	0.024122	0.0601685	none
ANXA5	6282.25	0.0327114	0.0671345	0.487252	0.62608	0.73686	none
ATP6AP1	6280.24	0.154138	0.0513741	3.0003	0.00269717	0.0100934	none
KIAA1522	6274.92	-0.0285934	0.0577429	-0.495184	0.62047	0.732018	none
CORO1B	6274.13	0.23504	0.0694839	3.38265	0.0007179	0.00342494	none
LAPTM4B	6269.46	0.0417543	0.112197	0.372153	0.709779	0.801641	none
SMARCC1	6266.01	0.012565	0.0412607	0.304526	0.760727	0.839887	none
TIMP2	6262.83	0.435159	0.114808	3.79033	0.000150445	0.00094119	none
SFN	6257.19	-0.110207	0.0983704	-1.12033	0.262574	0.390968	none
IER3	6254.43	-0.145739	0.0968805	-1.50432	0.1325	0.233149	none
CFTR	6248.38	-0.398178	0.123761	-3.21731	0.00129399	0.00556909	none
SARAF	6246.34	-0.251557	0.0665815	-3.77818	0.00015798	0.000978266	none
GPX4	6246.1	0.174169	0.0771779	2.25672	0.0240257	0.0599785	none
DYNLL1	6243.06	-0.107418	0.0396928	-2.70622	0.00680538	0.0216106	none
CSE1L	6231.11	-0.214872	0.0589285	-3.64631	0.000266035	0.00150752	none
SON	6228.77	0.0508066	0.0486964	1.04333	0.296793	0.428805	none
IGHG3	6225.95	0.586335	0.212009	2.76562	0.00568153	0.0186496	none
ARCN1	6223.97	-0.0588812	0.0367846	-1.6007	0.109443	0.200788	none
EIF3F	6223	0.0259225	0.0506271	0.512027	0.608632	0.722334	none
IL32	6219.45	-0.00114535	0.0856034	-0.0133798	0.989325	0.993743	none
MAPRE1	6219.22	-0.0653334	0.0549967	-1.18795	0.234853	0.359992	none
PPP1CC	6216.08	-0.273194	0.0457773	-5.96789	2.40344e-09	9.56657e-08	none
TGM2	6211.07	0.496563	0.10611	4.67969	2.87315e-06	3.49698e-05	none
VMP1	6203	-0.218064	0.0660312	-3.30245	0.000958455	0.0043454	none
TM9SF4	6202.88	0.0811836	0.0612203	1.32609	0.18481	0.300658	none
COL5A2	6191.66	0.664496	0.127629	5.20646	1.92478e-07	3.67263e-06	none
RAB1A	6170.75	-0.155366	0.0343924	-4.51747	6.25823e-06	6.58257e-05	none
STARD7	6164.52	-0.0686271	0.0302113	-2.27157	0.0231125	0.0581629	none
NUMA1	6162.71	0.271788	0.0542959	5.00568	5.56643e-07	8.87331e-06	none
SNRNP70	6152.08	0.296141	0.0532049	5.56606	2.60568e-08	7.01354e-07	none
S100A14	6149.48	-0.299661	0.111366	-2.69078	0.00712854	0.02242	none
PAPOLA	6141.75	-0.15752	0.0445144	-3.53864	0.000402194	0.00212335	none
PLS1	6139.88	-0.553402	0.0655753	-8.43919	3.1955e-17	3.08629e-14	none
MKNK2	6136.64	0.0382337	0.0567156	0.674131	0.500228	0.627648	none
RABL6	6135.6	0.324826	0.0622704	5.21638	1.82453e-07	3.5202e-06	none
MKI67	6135.49	-0.0030066	0.0770685	-0.0390121	0.968881	0.981494	none
MUC1	6128.36	0.00410094	0.149366	0.0274557	0.978096	0.987296	none
CAPZA1	6125.13	-0.402976	0.0469031	-8.59168	8.5706e-18	1.00515e-14	none
NCLN	6120.89	0.133931	0.0655972	2.04173	0.0411788	0.0924854	none
POSTN	6113.16	0.720494	0.163582	4.40448	1.06038e-05	0.000102716	none
CHPF	6110.1	0.422529	0.0774592	5.45486	4.90114e-08	1.18438e-06	none
KIF1C	6107.83	0.113033	0.0586146	1.92842	0.0538033	0.114757	none
CD99	6106.13	0.0263235	0.0642355	0.409797	0.681955	0.780789	none
MAPK13	6102.62	-0.0308597	0.0484416	-0.637049	0.524093	0.649195	none
MPZL1	6097.11	-0.0816329	0.0360718	-2.26306	0.0236317	0.0591883	none
ECHS1	6096.99	-0.159025	0.0592531	-2.68383	0.00727837	0.0228169	none
PIEZO1	6088.69	0.466416	0.0679408	6.86503	6.64768e-12	6.75841e-10	none
SKP1	6086.27	-0.310086	0.0484211	-6.40395	1.51411e-10	9.20748e-09	none
ATP1B3	6084.54	-0.210471	0.0510924	-4.11943	3.79817e-05	0.000300541	none
OGDH	6083.04	0.0244713	0.0507802	0.481907	0.629872	0.739736	none
CYB5R3	6073.4	0.173501	0.0567751	3.05594	0.00224358	0.00867577	none
CLUH	6068.56	0.246315	0.0691526	3.5619	0.000368174	0.00197293	none
PGRMC1	6068.34	-0.180343	0.0508603	-3.54585	0.000391353	0.00207747	none
SCNN1A	6066.64	0.0691103	0.107123	0.645151	0.518829	0.644767	none
EIF4EBP2	6065.54	-0.0950565	0.0437009	-2.17516	0.029618	0.0709785	none
AGPAT2	6064.72	0.259313	0.0825847	3.13997	0.00168968	0.00688408	none
KHDRBS1	6063.33	-0.135596	0.0308987	-4.38839	1.14192e-05	0.000109506	none
SRSF6	6056.61	-0.00770768	0.0458542	-0.168091	0.866512	0.914789	none
LY6E	6052.85	0.480352	0.130813	3.67204	0.000240622	0.00138332	none
PSMB8	6052.65	-0.140834	0.0725266	-1.94183	0.052158	0.111814	none
GCN1L1	6027.96	0.140888	0.0487154	2.89206	0.0038273	0.0134764	none
GARS	6019.2	-0.139232	0.0503386	-2.76591	0.00567635	0.0186363	none
PRDX6	6014.63	-0.175939	0.0460569	-3.82005	0.000133426	0.000852666	none
CNDP2	6013.82	-0.00434973	0.0621013	-0.0700425	0.94416	0.966891	none
VEGFA	5999.7	0.510967	0.067928	7.52218	5.38719e-14	1.29689e-11	none
NCKAP1	5991.78	-0.139051	0.0425086	-3.27111	0.00107125	0.0047608	none
DCN	5986.66	0.170396	0.135555	1.25702	0.208745	0.329556	none
DDX21	5986.42	-0.233813	0.05686	-4.11209	3.92093e-05	0.000308766	none
CAPG	5975.55	0.022987	0.0828801	0.277352	0.78151	0.856027	none
CUX1	5974.84	0.10511	0.0539403	1.94864	0.0513388	0.110415	none
RBCK1	5970.15	0.219626	0.0702078	3.12823	0.00175862	0.00712256	none
GOT2	5969.84	-0.170693	0.047546	-3.59007	0.000330594	0.00180573	none
TUBA1C	5966.64	-0.208283	0.0554959	-3.75312	0.000174644	0.0010644	none
JUND	5958.67	0.00145839	0.0743147	0.0196245	0.984343	0.99084	none
EIF3L	5951.48	-0.131142	0.052463	-2.49971	0.0124296	0.0352199	none
LMO7	5950.16	0.00133408	0.0712132	0.0187336	0.985054	0.991413	none
MPST	5947.2	-0.106353	0.0765705	-1.38896	0.164844	0.275353	none
NDUFA4	5945.6	-0.384256	0.0609682	-6.30257	2.92742e-10	1.60937e-08	none
POFUT1	5943.94	0.0867056	0.0878525	0.986944	0.32367	0.456519	none
SDCBP	5941.24	-0.275143	0.0618654	-4.44744	8.69003e-06	8.71072e-05	none
DAP	5939.17	-0.142898	0.0516143	-2.76857	0.00563029	0.0185128	none
ACTA2	5938.57	0.413812	0.120652	3.42981	0.000604014	0.0029786	none
INTS1	5933.99	0.320619	0.0677234	4.73425	2.19868e-06	2.78228e-05	none
SLC39A7	5930.73	0.211466	0.0542216	3.90004	9.61787e-05	0.000647727	none
CALU	5926.38	0.0358631	0.0602082	0.595651	0.551409	0.673755	none
HMGN2	5911.17	-0.191236	0.056809	-3.36629	0.000761855	0.00359296	none
ST13	5907.31	-0.207	0.0534238	-3.87469	0.000106761	0.00070925	none
MUC12	5907.08	-0.0583923	0.192965	-0.302605	0.762191	0.841135	none
HEXB	5894.62	-0.353645	0.0468339	-7.55105	4.31777e-14	1.09912e-11	none
CDC25B	5892.98	0.10227	0.0803851	1.27226	0.203282	0.323169	none
ADRM1	5892.43	0.172824	0.0693707	2.49132	0.0127271	0.0359321	none
CD55	5888.15	-0.276882	0.119867	-2.30991	0.0208932	0.0537142	none
TMEM248	5886.28	-0.0855118	0.0389796	-2.19376	0.0282527	0.0683737	none
PRRC2C	5878.34	0.0785854	0.0578771	1.3578	0.174528	0.287679	none
PSMD8	5878.1	-0.0877926	0.0561527	-1.56346	0.117944	0.213144	none
NOLC1	5874.57	-0.0688123	0.0504782	-1.36321	0.172817	0.28549	none
ABR	5874.44	0.133791	0.0592906	2.25652	0.0240378	0.0600041	none
C1QBP	5867.71	-0.253115	0.0806262	-3.13936	0.00169319	0.00689496	none
USP7	5867.5	-0.0155128	0.0407249	-0.380917	0.703265	0.796852	none
SULF2	5867.2	0.253498	0.0956073	2.65145	0.00801475	0.0246546	none
AARS	5858.1	0.159906	0.0459009	3.48372	0.000494499	0.00251758	none
TPD52L2	5856.92	0.148529	0.0571369	2.59953	0.00933527	0.0279177	none
TAF15	5852.18	0.113025	0.0574508	1.96734	0.049144	0.106598	none
C1S	5848.9	0.276778	0.11852	2.33528	0.0195286	0.0508711	none
SAP18	5848.8	-0.157148	0.0608813	-2.58122	0.0098453	0.0291731	none
ENC1	5845.47	-0.189875	0.0590523	-3.21537	0.00130276	0.00559876	none
APEH	5839.39	-0.0390099	0.0583208	-0.668885	0.503569	0.630863	none
EPRS	5835.16	-0.205242	0.0465962	-4.40469	1.05935e-05	0.000102706	none
MTDH	5832.67	-0.171852	0.0559522	-3.0714	0.00213059	0.00833106	none
PARK7	5831.52	-0.175736	0.0485223	-3.62176	0.0002926	0.00163325	none
ABLIM1	5827.29	-0.0527625	0.0644178	-0.819066	0.412749	0.546041	none
CALD1	5827.25	0.35738	0.120252	2.97191	0.0029595	0.0109024	none
UQCRQ	5825	-0.241245	0.0824965	-2.92431	0.0034522	0.0123746	none
CDV3	5824.81	-0.0628236	0.0416113	-1.50977	0.131101	0.231231	none
TOP2A	5822.5	-0.166743	0.0752594	-2.21558	0.0267206	0.0654472	none
ATP5F1	5822.12	-0.462397	0.0510381	-9.05983	1.30656e-19	2.86031e-16	none
PRDX3	5818.93	-0.355882	0.0595589	-5.9753	2.29669e-09	9.17503e-08	none
PDCD6IP	5818.36	-0.235321	0.0388151	-6.06263	1.33914e-09	5.8555e-08	none
EIF3G	5816.86	0.020699	0.0567439	0.364779	0.715277	0.806187	none
TPD52	5814.16	-0.405134	0.0700136	-5.78651	7.18654e-09	2.40073e-07	none
FKBP1A	5812.74	-0.02217	0.0553616	-0.400459	0.688819	0.786161	none
XPO1	5806.55	-0.0440557	0.0506723	-0.869423	0.384616	0.519006	none
RAB25	5803.68	-0.0146723	0.0646146	-0.227074	0.820366	0.882763	none
DUOX2	5783.6	-0.335394	0.211757	-1.58386	0.113225	0.206502	none
SEP15	5777.24	-0.457368	0.061947	-7.38321	1.5452e-13	3.13217e-11	none
ZFP36	5777.13	0.111548	0.0925419	1.20538	0.228056	0.352536	none
RAB11A	5774.59	-0.23803	0.0449753	-5.29246	1.20679e-07	2.50113e-06	none
YWHAH	5769.12	-0.136554	0.0418551	-3.26254	0.0011042	0.00488743	none
MCM3	5765.42	0.0705918	0.049046	1.4393	0.150066	0.256325	none
OGT	5760.4	0.172611	0.0732101	2.35774	0.0183864	0.0484745	none
MET	5756.35	-0.0828434	0.0695523	-1.19109	0.233617	0.358682	none
RNH1	5754.71	0.125197	0.0547544	2.28652	0.0222236	0.0563971	none
SSR3	5751.48	-0.182616	0.0558221	-3.2714	0.00107018	0.004758	none
TMEM106C	5748.77	-0.410316	0.0715915	-5.73135	9.96332e-09	3.17955e-07	none
STMN1	5747.99	-0.186376	0.0714193	-2.6096	0.00906469	0.0272938	none
FSTL1	5747.46	0.342122	0.100741	3.39605	0.000683665	0.00329037	none
RTN3	5744.3	-0.133505	0.0423772	-3.1504	0.00163045	0.0066951	none
ZNF664	5741.76	-0.103473	0.0496954	-2.08215	0.037329	0.0852683	none
JTB	5740.31	-0.167769	0.0501198	-3.34737	0.000815832	0.00380544	none
TNIP1	5733.97	0.0513353	0.0461307	1.11282	0.265785	0.394621	none
SMARCD2	5730.24	-0.0128609	0.046556	-0.276246	0.782359	0.856413	none
NOP56	5725.5	0.0532726	0.0630571	0.844831	0.398205	0.532226	none
ALDH18A1	5717.65	0.0313709	0.0429678	0.730104	0.465327	0.595472	none
SPP1	5716.89	0.190025	0.206465	0.920373	0.357378	0.49109	none
CIB1	5716.85	-0.0982961	0.0688295	-1.42811	0.15326	0.260401	none
MYL9	5710.29	0.370218	0.129605	2.85651	0.00428323	0.0147962	none
RBBP7	5708.55	-0.166159	0.0519678	-3.19735	0.00138695	0.00587867	none
ZMIZ2	5705.3	0.241081	0.0617855	3.9019	9.54388e-05	0.000643668	none
ADD1	5703.25	-0.0222337	0.0337858	-0.658077	0.510488	0.636908	none
SRCAP	5697.3	0.206223	0.0454594	4.53642	5.72168e-06	6.10226e-05	none
SRI	5692.91	-0.447723	0.0743151	-6.02466	1.6947e-09	7.13469e-08	none
KTN1	5690.51	-0.0934432	0.060137	-1.55384	0.120223	0.21618	none
EIF3M	5684.78	-0.169146	0.046623	-3.62796	0.000285674	0.00160167	none
DAG1	5681.32	-0.00289874	0.0481449	-0.0602086	0.951989	0.971516	none
TAX1BP1	5676.49	-0.220888	0.0540511	-4.08665	4.3765e-05	0.000337836	none
ATP8B1	5674.59	-0.326602	0.0699354	-4.67004	3.01135e-06	3.62355e-05	none
MUC3A	5673.4	0.0416817	0.094132	0.4428	0.65791	0.762189	none
TRIM2	5672.11	-0.272858	0.0713147	-3.82612	0.000130181	0.000835931	none
EPS8L3	5664.63	-0.140327	0.0720419	-1.94786	0.0514317	0.110559	none
TFF1	5634.34	-0.819954	0.218902	-3.74575	0.000179854	0.00108988	none
ERP29	5628.58	0.00219727	0.0493695	0.0445065	0.964501	0.979213	none
SDHA	5622.5	0.0316745	0.0626275	0.50576	0.613025	0.725842	none
ID1	5620.57	-0.107463	0.149042	-0.721027	0.470893	0.600537	none
COX8A	5614.27	-0.0491782	0.0677165	-0.726237	0.467693	0.597685	none
POF1B	5612.72	-0.392834	0.0723678	-5.4283	5.68919e-08	1.33635e-06	none
SCRIB	5605.88	0.277284	0.0760607	3.64557	0.000266802	0.00151082	none
DUS1L	5602	0.1249	0.0645794	1.93405	0.0531073	0.113513	none
PABPC4	5600.65	0.089306	0.0476391	1.87464	0.0608429	0.126461	none
ALDH1B1	5598.94	0.0337919	0.0799627	0.422596	0.67259	0.773316	none
CXCL14	5598.22	-0.366973	0.167632	-2.18916	0.0285853	0.0690158	none
AUP1	5597.63	0.059223	0.0469733	1.26078	0.207389	0.327998	none
EPHB4	5593.71	0.154905	0.0595759	2.60013	0.00931888	0.0278777	none
PARM1	5584.32	-0.506637	0.0949786	-5.33422	9.59563e-08	2.06895e-06	none
POMP	5561.69	-0.163589	0.070151	-2.33196	0.0197029	0.0512234	none
NCOA4	5560.24	-0.268502	0.0481974	-5.57088	2.53453e-08	6.85577e-07	none
VARS	5547.62	0.130366	0.0552387	2.36005	0.0182723	0.0482453	none
MDK	5543.1	0.158947	0.117344	1.35454	0.175563	0.289078	none
USP22	5541.49	0.2678	0.0534088	5.01415	5.32679e-07	8.57037e-06	none
SRPR	5538.34	0.146756	0.0399457	3.67389	0.000238888	0.00137567	none
GOLIM4	5531.79	-0.0934149	0.0796048	-1.17348	0.240602	0.366138	none
FLOT1	5529.62	0.185852	0.0518206	3.58646	0.000335203	0.00182726	none
HNRNPDL	5520.42	0.0237628	0.038817	0.612176	0.540421	0.663908	none
PARP1	5519.97	-0.0269289	0.0455981	-0.590571	0.554808	0.676734	none
TFDP1	5517.96	-0.0979671	0.0555679	-1.76302	0.0778978	0.153847	none
POLD2	5509.88	0.0040802	0.0624357	0.0653504	0.947895	0.969356	none
ARF5	5504.02	0.00106928	0.0633369	0.0168824	0.98653	0.992155	none
ARF6	5503.72	-0.131074	0.0472483	-2.77415	0.00553454	0.0182601	none
COX5A	5503.55	-0.283186	0.0641954	-4.41132	1.02744e-05	0.000100145	none
VCL	5498	0.0942026	0.0599427	1.57154	0.116056	0.210404	none
SRPK1	5495.71	-0.235782	0.0619902	-3.80353	0.000142647	0.000900477	none
UPF1	5489.98	0.163439	0.042318	3.86215	0.000112393	0.000739777	none
DHX15	5482.54	-0.219295	0.0361547	-6.06546	1.31576e-09	5.78405e-08	none
TINAGL1	5477.51	0.0604017	0.0690199	0.875136	0.3815	0.51584	none
MARCKS	5477.34	-0.0754106	0.0642589	-1.17354	0.240579	0.366119	none
SARS	5475.15	-0.161248	0.0472749	-3.41086	0.000647572	0.00315645	none
SOX4	5466.82	0.213445	0.0681594	3.13156	0.00173881	0.0070571	none
APEX1	5465.5	-0.186711	0.0517234	-3.60979	0.00030644	0.00169495	none
COPE	5462.08	0.0508702	0.0667224	0.762415	0.445812	0.577795	none
TMEM141	5461.99	0.0704008	0.095639	0.73611	0.461664	0.592123	none
RAB2A	5460.65	-0.199085	0.0515728	-3.86027	0.000113263	0.000744015	none
AAMP	5454.41	0.0972979	0.0417584	2.33002	0.019805	0.051436	none
PHLDA1	5453.5	0.209609	0.109851	1.90812	0.0563753	0.119021	none
MTND2P28	5450.07	-0.375993	0.13897	-2.70557	0.00681875	0.0216405	none
ARPC1A	5443.36	-0.0876896	0.047945	-1.82896	0.0674051	0.137141	none
RNF114	5440.6	-0.0486163	0.053215	-0.913581	0.360937	0.494731	none
LGALS1	5433.71	0.423546	0.109475	3.86888	0.000109337	0.000722419	none
NBR1	5432.26	-0.0800215	0.047153	-1.69706	0.0896852	0.172076	none
SLC39A14	5430.92	-0.151942	0.0665007	-2.28482	0.0223235	0.0565939	none
COPB2	5428.11	-0.0637465	0.0357791	-1.78167	0.0748034	0.14883	none
VPS35	5427.84	-0.204215	0.0463962	-4.40155	1.07482e-05	0.000103931	none
PSMF1	5421.32	-0.0244645	0.0560624	-0.43638	0.662561	0.76537	none
COLGALT1	5414.31	0.12142	0.0472355	2.57053	0.0101543	0.0299271	none
LENG8	5413.95	0.455248	0.0873592	5.21121	1.87608e-07	3.59643e-06	none
KIAA0100	5407.68	0.019622	0.0463366	0.423466	0.671955	0.772797	none
TPP1	5407.5	0.116193	0.0526528	2.20678	0.0273292	0.0666051	none
USH1C	5407.48	-0.0150607	0.0659051	-0.228521	0.819241	0.882185	none
PRSS23	5405.03	0.0403562	0.106411	0.379247	0.704504	0.797852	none
CDKN1A	5390.54	-0.215327	0.0972238	-2.21476	0.0267765	0.0655598	none
MGLL	5383.91	-0.17542	0.0729041	-2.40618	0.0161204	0.0436516	none
PLEKHB2	5381.8	-0.19529	0.0416223	-4.69195	2.70611e-06	3.32571e-05	none
G3BP2	5381.4	-0.245263	0.0465154	-5.27271	1.34421e-07	2.73489e-06	none
SLC26A3	5379.9	-0.758741	0.238397	-3.18268	0.0014592	0.0061283	none
SLC7A1	5377.83	0.0323197	0.0692269	0.466866	0.640596	0.748379	none
CTSC	5376.48	-0.105783	0.0616091	-1.71701	0.0859775	0.16634	none
TECR	5372.39	-0.0707994	0.0485685	-1.45772	0.144917	0.249609	none
ZNF207	5360.68	-0.0432907	0.0321347	-1.34716	0.177928	0.292078	none
WASF2	5360.57	-0.0457009	0.0474898	-0.962332	0.335883	0.468891	none
SMC1A	5359.15	-0.025825	0.0588728	-0.438658	0.660909	0.76443	none
UQCRB	5347.46	-0.159936	0.0603848	-2.64861	0.00808244	0.0248187	none
CPSF1	5342.39	0.439751	0.0750348	5.86062	4.61134e-09	1.66954e-07	none
KCNQ1	5341.77	-0.0491804	0.0986915	-0.498325	0.618255	0.730035	none
ADD3	5339.23	-0.252788	0.0654932	-3.85976	0.000113498	0.000745411	none
PPP2R4	5336.34	0.0919219	0.0421567	2.18048	0.0292218	0.0702273	none
APMAP	5331.2	0.0803493	0.0684406	1.174	0.240395	0.365891	none
PGD	5329.82	-0.0987062	0.0612655	-1.61112	0.107153	0.197557	none
YBX3	5328.75	-0.0327046	0.0468236	-0.698464	0.484887	0.613593	none
POLR1D	5328.17	0.0230575	0.070313	0.327927	0.742967	0.827063	none
TSPAN6	5321.14	-0.263051	0.0939268	-2.8006	0.00510078	0.0170781	none
ABCC3	5313.8	-0.0361248	0.0806468	-0.447939	0.654197	0.75902	none
MCM4	5304.56	-0.0412839	0.0679953	-0.607159	0.543746	0.666947	none
SRP14	5304.56	-0.0892881	0.0435733	-2.04915	0.0404479	0.0910744	none
LIMA1	5304.03	-0.507508	0.0786261	-6.4547	1.08436e-10	7.09328e-09	none
CDCA7	5303.57	-0.197196	0.0796136	-2.47691	0.0132525	0.037078	none
MAT2A	5303.16	0.022311	0.0454149	0.491271	0.623235	0.734304	none
TMPO	5303.14	-0.308092	0.0599468	-5.13942	2.7559e-07	4.94796e-06	none
TUBA4A	5295.99	0.0869525	0.0724516	1.20015	0.230083	0.354872	none
UBR4	5294.48	0.139235	0.0509781	2.73127	0.00630908	0.0203375	none
CEACAM7	5292.3	-0.704381	0.207981	-3.38676	0.000707236	0.00338447	none
MTPN	5290.84	-0.164683	0.0456684	-3.60607	0.000310868	0.00171683	none
CAPN5	5289.23	-0.159699	0.0766088	-2.0846	0.0371054	0.0848639	none
CORO1C	5277.8	-0.00663009	0.0418363	-0.158477	0.874081	0.919771	none
RAB5B	5277.77	-0.131899	0.0416178	-3.16931	0.00152804	0.0063571	none
AXIN2	5277.66	-0.0125165	0.127234	-0.0983739	0.921635	0.952644	none
TBRG4	5274.12	-0.0269435	0.060438	-0.445803	0.655739	0.760459	none
HK2	5269.52	-0.0823461	0.0800442	-1.02876	0.303593	0.436198	none
SYPL1	5268.86	-0.338136	0.0487626	-6.93433	4.08164e-12	4.5745e-10	none
RAB1B	5264.96	0.0216847	0.0447974	0.484062	0.628342	0.738678	none
PRR15L	5264.82	-0.19203	0.0666744	-2.88011	0.00397532	0.013914	none
LBR	5262.1	-0.190859	0.0646673	-2.95139	0.00316345	0.0115168	none
TRPC4AP	5259.61	0.0639569	0.0533551	1.1987	0.230643	0.355452	none
DKC1	5248.88	-0.0598196	0.0511793	-1.16883	0.242474	0.368274	none
MKRN1	5247.27	-0.0675145	0.0393284	-1.71669	0.0860365	0.166431	none
SERINC5	5245.92	-0.204381	0.0554063	-3.68877	0.000225342	0.00131109	none
NBEAL2	5244.1	0.361072	0.0752911	4.79568	1.62124e-06	2.15278e-05	none
CSNK1D	5241.95	0.169342	0.0415601	4.07462	4.60898e-05	0.00035214	none
ESRP1	5241.33	-0.165175	0.0547533	-3.01672	0.0025553	0.00968388	none
STOML2	5238.9	-0.114176	0.0574204	-1.98842	0.0467655	0.102502	none
SIGMAR1	5235.08	0.148953	0.0666881	2.23358	0.0255109	0.0629592	none
SCAMP2	5233.67	-0.0934297	0.0482132	-1.93784	0.0526423	0.112684	none
DBI	5232.75	-0.120748	0.0593238	-2.03541	0.0418096	0.0936269	none
PSME3	5230.27	-0.178661	0.0414208	-4.31332	1.60818e-05	0.000146489	none
TST	5227.93	-0.285171	0.0754907	-3.77756	0.000158371	0.000980136	none
SSFA2	5227.22	-0.177023	0.0522401	-3.38864	0.000702398	0.00336377	none
CYFIP1	5221.37	0.00641817	0.043033	0.149145	0.881439	0.924662	none
FBXW5	5220.99	0.333173	0.0808566	4.12054	3.77983e-05	0.000299234	none
NELFCD	5219.36	0.0978611	0.0713981	1.37064	0.170487	0.282594	none
MINK1	5214.54	0.149511	0.0582057	2.56866	0.0102093	0.0300702	none
PLD3	5212.56	0.239594	0.0600727	3.98839	6.65232e-05	0.000478006	none
CAPZA2	5198.26	-0.517095	0.0648134	-7.97821	1.48472e-15	6.58855e-13	none
NARS	5197.45	-0.144004	0.0490611	-2.93519	0.00333345	0.0120237	none
ADAM9	5192.91	-0.334165	0.080679	-4.1419	3.44434e-05	0.000276069	none
CEMIP	5192.2	0.235857	0.117384	2.00928	0.044507	0.0984785	none
SORL1	5190.66	0.115011	0.0808129	1.42318	0.154684	0.262236	none
BCL2L1	5190.23	0.134112	0.0678009	1.97803	0.0479253	0.104486	none
SUMF2	5189.27	-0.094552	0.0547394	-1.72731	0.0841119	0.163446	none
MAP2K2	5187.25	0.0290631	0.0569039	0.510741	0.609533	0.723187	none
PPAP2C	5186.95	0.0170419	0.0801347	0.212666	0.831587	0.890632	none
VPS51	5184.81	0.124579	0.0725289	1.71765	0.0858603	0.166155	none
UBAP2L	5183.23	0.106011	0.0375973	2.81964	0.00480775	0.0162776	none
NDUFB9	5175.92	-0.212628	0.0664229	-3.20112	0.00136893	0.00582141	none
TBC1D9B	5175.55	0.137147	0.0442043	3.10257	0.00191846	0.00764554	none
RCN1	5166.44	0.0860757	0.0640753	1.34335	0.179158	0.293593	none
LSM4	5162.4	-0.0803239	0.0550583	-1.45889	0.144596	0.249199	none
USP9X	5161.97	-0.033495	0.0597325	-0.56075	0.574968	0.693688	none
ESYT1	5153.54	-0.00148661	0.0439832	-0.0337995	0.973037	0.983862	none
DCAF7	5151.49	-0.0163556	0.0426846	-0.383175	0.70159	0.795539	none
ATP6V0B	5148.59	-0.225894	0.0766957	-2.94533	0.00322606	0.0116992	none
RUVBL2	5146.63	0.121149	0.0739259	1.63878	0.101258	0.188981	none
ACSS2	5140.32	-0.00782853	0.0699705	-0.111883	0.910916	0.944839	none
F11R	5139.24	-0.0347345	0.0453389	-0.766108	0.443612	0.57567	none
SUPT5H	5134.71	0.286162	0.0443257	6.4559	1.07577e-10	7.05114e-09	none
DNAJC5	5128.4	0.19322	0.0660511	2.92531	0.00344116	0.012343	none
ZDHHC9	5127.71	-0.0517737	0.0644381	-0.803465	0.421706	0.554763	none
MAGED2	5124.59	0.0238664	0.0673151	0.354547	0.722929	0.812247	none
FOXP4	5123.76	0.348926	0.0698636	4.9944	5.90204e-07	9.32002e-06	none
HLA-DPA1	5121.05	0.0421901	0.143236	0.29455	0.768337	0.84607	none
EIF2S2	5116.56	-0.0731057	0.0555707	-1.31554	0.188327	0.30511	none
B3GNT3	5113.66	0.0248432	0.0655037	0.379264	0.704492	0.797852	none
GRB2	5111.69	0.0349518	0.0327764	1.06637	0.286256	0.417373	none
HN1	5106.08	-0.194588	0.0606636	-3.20766	0.00133821	0.00571669	none
COX7B	5098.98	-0.22951	0.077115	-2.9762	0.00291844	0.0107814	none
PSMD13	5098.06	-0.126371	0.0469865	-2.6895	0.00715581	0.022495	none
PSMB3	5091.67	-0.123755	0.0725455	-1.70589	0.0880288	0.169512	none
UQCRH	5090.82	-0.276087	0.0616575	-4.47776	7.54308e-06	7.7165e-05	none
FLII	5089.23	0.24283	0.061101	3.97424	7.06037e-05	0.000502271	none
CHMP1A	5088.42	0.131241	0.0565468	2.32093	0.0202905	0.0524645	none
TOP1	5081.8	-0.1287	0.055525	-2.31788	0.0204561	0.052797	none
TMEM8A	5081.19	0.236998	0.0726844	3.26064	0.0011116	0.0049129	none
POR	5078.88	0.233347	0.073224	3.18676	0.00143876	0.00605642	none
LAMP2	5078.81	-0.167576	0.0563187	-2.9755	0.00292509	0.0108011	none
CHP1	5077.97	-0.271537	0.0597042	-4.54804	5.41467e-06	5.84122e-05	none
DES	5076.69	0.337526	0.24511	1.37704	0.168499	0.280005	none
HSD17B12	5075.23	-0.297552	0.0638057	-4.66341	3.11012e-06	3.7103e-05	none
TM4SF1	5074.84	-0.0732311	0.0957227	-0.765034	0.444251	0.576226	none
IL13RA1	5074.77	-0.198887	0.0582037	-3.41709	0.000632954	0.00309722	none
AKR1A1	5074.45	-0.0838669	0.0597161	-1.40443	0.160192	0.269336	none
RNF10	5071.67	0.018896	0.0316772	0.596516	0.550831	0.673249	none
CRTAP	5068.37	-0.0332929	0.046033	-0.723239	0.469533	0.599453	none
GLO1	5063.58	-0.339576	0.0657287	-5.16632	2.38746e-07	4.3823e-06	none
ANO9	5055.29	0.452847	0.113811	3.97893	6.92264e-05	0.000493757	none
MSN	5053.28	0.312484	0.0926248	3.37366	0.000741772	0.00351897	none
GLUD1	5044.77	-0.257638	0.043533	-5.91822	3.25443e-09	1.23978e-07	none
JAK1	5043.28	-0.108574	0.048511	-2.23813	0.0252129	0.0623636	none
KDM5C	5040.71	0.25471	0.0586439	4.34333	1.40341e-05	0.000130258	none
RANGAP1	5039.83	0.166294	0.0549328	3.02722	0.00246814	0.00940023	none
MOB1A	5038.97	-0.180096	0.0442988	-4.0655	4.79304e-05	0.000363664	none
ANAPC5	5037.34	-0.115613	0.0421942	-2.74002	0.00614358	0.0199036	none
ERO1L	5033.75	-0.0436055	0.0752032	-0.579835	0.562026	0.682644	none
TMEM45B	5031.02	-0.247094	0.083652	-2.95383	0.00313855	0.0114439	none
COMT	5025.62	0.338374	0.0835993	4.04757	5.17511e-05	0.000388346	none
GAK	5013.97	-0.0121501	0.0544448	-0.223164	0.823408	0.884613	none
TMEM2	5013.44	0.0379776	0.0731907	0.518886	0.60384	0.718335	none
HMGB2	5007.46	-0.0276172	0.0672394	-0.410729	0.681271	0.780313	none
TJP2	5006.83	-0.0623489	0.0434028	-1.43652	0.150855	0.25734	none
BZW2	5003.11	-0.288737	0.0543428	-5.31326	1.07682e-07	2.27706e-06	none
NDUFS5	4998.38	-0.104905	0.0713363	-1.47057	0.141408	0.245081	none
EFNB1	4998.38	-0.0345825	0.0709551	-0.487386	0.625985	0.736804	none
CLPTM1L	4994.49	0.103134	0.0464932	2.21827	0.0265367	0.0650938	none
SRSF2	4987.65	-0.174222	0.0398741	-4.3693	1.24647e-05	0.000117822	none
GAS6	4982.43	0.250013	0.0883839	2.82872	0.00467348	0.0158935	none
IARS2	4981.51	-0.19574	0.042543	-4.601	4.20472e-06	4.76777e-05	none
LDLR	4980.26	-0.0454234	0.0748761	-0.606647	0.544085	0.66712	none
SEC16A	4975.55	0.133749	0.051768	2.58362	0.00977693	0.0290101	none
PXN	4968.7	0.0545568	0.0506794	1.07651	0.2817	0.412451	none
SUB1	4963.71	-0.298045	0.0641587	-4.64544	3.39352e-06	3.98842e-05	none
COPB1	4960.43	-0.139065	0.0407469	-3.41289	0.000642774	0.00313632	none
UBXN4	4959.66	-0.11583	0.048445	-2.39096	0.0168043	0.0451018	none
ECH1	4956.93	0.112818	0.0739632	1.52532	0.127179	0.225806	none
ZKSCAN1	4956.49	0.109035	0.0674131	1.61741	0.10579	0.195572	none
STRAP	4955.75	-0.14806	0.050989	-2.90377	0.00368696	0.0130607	none
ITGA3	4951.99	0.192737	0.0897287	2.14799	0.0317144	0.0749344	none
DGAT1	4951.61	-0.031383	0.0783411	-0.400594	0.688719	0.786102	none
B4GALT1	4950.97	0.0021774	0.0505211	0.0430988	0.965623	0.979969	none
RBM47	4947.92	-0.287604	0.0493627	-5.82635	5.66543e-09	1.9855e-07	none
DBNL	4945.8	0.0776935	0.0526003	1.47705	0.139661	0.242746	none
TRAF7	4944.99	0.0616501	0.0553724	1.11337	0.265548	0.394324	none
HN1L	4942.76	-0.117505	0.0400465	-2.93421	0.00334396	0.0120563	none
AP1M2	4941.23	-0.165772	0.0541473	-3.06151	0.00220225	0.00855107	none
LTBR	4940.94	-0.0101096	0.047321	-0.213639	0.830829	0.890171	none
TNS4	4933.57	-0.257899	0.13027	-1.97972	0.0477345	0.104139	none
IVNS1ABP	4926.36	-0.0637765	0.0554029	-1.15114	0.249674	0.376334	none
ATIC	4920.94	-0.000539263	0.0457847	-0.0117782	0.990603	0.994566	none
EI24	4920.03	-0.173395	0.0404059	-4.29133	1.77602e-05	0.000159217	none
CTSH	4919.92	0.0087117	0.0807727	0.107854	0.914111	0.947076	none
LITAF	4915.91	-0.206666	0.0516487	-4.00138	6.29742e-05	0.000457713	none
NOTCH1	4915.53	0.583509	0.0800727	7.28723	3.16385e-13	5.5263e-11	none
EEF1D	4913.33	0.0254562	0.062864	0.404941	0.685521	0.78376	none
MORF4L1	4912.37	-0.138515	0.0537449	-2.57727	0.00995851	0.0294451	none
H2AFV	4910.05	-0.0579266	0.0394492	-1.46838	0.142	0.245848	none
PPP4C	4907.82	0.0883139	0.0735296	1.20107	0.229725	0.354465	none
POLDIP2	4904.17	-0.108088	0.0472565	-2.28726	0.0221804	0.0563222	none
ATP5L	4903.05	-0.188959	0.0521118	-3.62603	0.000287815	0.00161041	none
EFTUD2	4900.56	-0.0495514	0.0385711	-1.28468	0.198906	0.317812	none
UBQLN1	4900.24	-0.147313	0.0348967	-4.22141	2.42776e-05	0.000204785	none
PLCB4	4898.46	-0.255503	0.148326	-1.72258	0.0849644	0.1648	none
FHL2	4896.89	-0.164448	0.0700549	-2.34741	0.0189042	0.0495115	none
RNPS1	4891.91	0.0417307	0.0390722	1.06804	0.285503	0.41646	none
PRDX4	4886.02	-0.231272	0.0693809	-3.33337	0.000858012	0.00396223	none
MYO7B	4872.77	0.0922975	0.0854703	1.07988	0.280196	0.410781	none
ATP6V0E1	4863.59	-0.188097	0.048406	-3.88583	0.000101982	0.000680987	none
COX7A2	4862.73	-0.330067	0.0670102	-4.92562	8.40936e-07	1.25559e-05	none
PFKP	4862.71	0.195541	0.0808546	2.41843	0.0155875	0.0424396	none
YME1L1	4861.16	-0.120635	0.0415944	-2.90027	0.00372843	0.0131891	none
ARPC4	4859.12	-0.137331	0.0433318	-3.16929	0.00152811	0.0063571	none
SLC52A2	4850.77	0.184599	0.0780322	2.36567	0.0179973	0.0476648	none
COL17A1	4844.07	-0.254527	0.147581	-1.72466	0.084589	0.164237	none
HSD17B4	4843.42	-0.341465	0.0544702	-6.26884	3.63736e-10	1.91723e-08	none
CDC42EP1	4837.13	0.0754884	0.0849882	0.888222	0.374421	0.508692	none
GNS	4829.17	-0.0811319	0.0544141	-1.49101	0.135959	0.237958	none
TP53I11	4827.95	0.0980339	0.0784508	1.24962	0.211437	0.332751	none
DAZAP1	4826.42	0.0549721	0.0446	1.23256	0.21774	0.340224	none
GPAA1	4824.89	0.178635	0.076754	2.32737	0.0199455	0.0517558	none
ECE1	4820.22	0.17913	0.0622146	2.87922	0.00398655	0.0139355	none
LAMC1	4820.11	0.308543	0.0659969	4.67511	2.93797e-06	3.56136e-05	none
POLR2E	4819.67	0.0568979	0.0536459	1.06062	0.288863	0.420381	none
THBS2	4818.25	0.803533	0.165901	4.84346	1.27595e-06	1.77316e-05	none
ATN1	4813.61	0.228623	0.0545981	4.18737	2.82201e-05	0.000232895	none
TMEM214	4813.42	0.0985453	0.043108	2.28601	0.0222538	0.0564562	none
SLC38A10	4811.13	0.280227	0.0541998	5.17026	2.33765e-07	4.30772e-06	none
COX6A1	4809.65	-0.116598	0.0646747	-1.80285	0.0714124	0.143515	none
MYO15B	4804.34	0.34372	0.100593	3.41692	0.000633336	0.00309763	none
RBBP4	4802.61	-0.218857	0.0438074	-4.9959	5.85621e-07	9.25884e-06	none
C6orf62	4800.23	-0.000268475	0.0457608	-0.00586693	0.995319	0.997384	none
HSPA4	4799.03	-0.156592	0.0416283	-3.76168	0.000168775	0.00103169	none
PRKAR1A	4795.58	-0.13876	0.0524294	-2.64661	0.00813042	0.0249474	none
GGH	4793.66	-0.406117	0.115482	-3.51672	0.000436917	0.00227593	none
PSMD4	4788.88	0.112588	0.0470095	2.39501	0.0166199	0.0447092	none
ZDHHC20	4784.7	-0.243002	0.0655224	-3.70869	0.000208331	0.00123087	none
HSPE1	4782.03	-0.113151	0.0680982	-1.66159	0.0965948	0.182183	none
CKAP4	4776.57	-0.0595889	0.0751921	-0.792489	0.428076	0.560783	none
SPINK1	4776.25	-0.287789	0.158155	-1.81966	0.0688106	0.139292	none
SREBF1	4774.29	0.213444	0.0805621	2.64944	0.00806256	0.0247692	none
COTL1	4766.44	-0.0530435	0.0795944	-0.666423	0.505141	0.632306	none
DGCR2	4764.24	0.102162	0.0499832	2.04392	0.0409616	0.092092	none
CUL4A	4762.58	-0.0613861	0.052935	-1.15965	0.246191	0.372502	none
HNRNPR	4761.63	-0.115099	0.0408876	-2.81502	0.00487743	0.0164779	none
ATP6AP2	4759.53	-0.194376	0.0510055	-3.81088	0.000138474	0.000878351	none
PSMB2	4758.15	-0.175583	0.0464305	-3.78164	0.000155798	0.000967511	none
PICALM	4753.59	0.0329169	0.0418505	0.786536	0.431553	0.564139	none
AKT1	4746.58	0.159823	0.0492428	3.24561	0.00117201	0.00513357	none
EIF5B	4745.72	0.0457726	0.0644956	0.709701	0.47789	0.607148	none
DDAH1	4733.42	-0.387146	0.0525659	-7.36496	1.77195e-13	3.49512e-11	none
APRT	4727.64	-0.00444139	0.064237	-0.0691407	0.944878	0.967415	none
PVRL2	4726.7	0.090761	0.0619763	1.46445	0.143072	0.24726	none
C1R	4726.31	0.417815	0.109721	3.80797	0.00014011	0.000887352	none
ZFAS1	4725.95	-0.0495027	0.0888075	-0.557416	0.577243	0.695692	none
ST6GAL1	4717.7	-0.0803448	0.111644	-0.719649	0.471741	0.601354	none
DYNLL2	4716.24	0.0765905	0.0465339	1.64591	0.099783	0.186907	none
TTC3	4715.37	0.0660657	0.0575705	1.14756	0.251149	0.377881	none
MMP15	4712.4	0.0379904	0.0694566	0.546966	0.584402	0.701945	none
HCFC1	4707.83	0.237044	0.0562819	4.21173	2.5342e-05	0.000212516	none
HMGN1	4707.67	-0.0511603	0.0443741	-1.15293	0.248938	0.375586	none
RNPEPL1	4706.03	0.281822	0.063511	4.43737	9.10659e-06	9.04544e-05	none
SRSF7	4702.72	-0.0804685	0.0412549	-1.95052	0.0511141	0.110021	none
MYO10	4702.23	0.198099	0.0650018	3.0476	0.00230678	0.00888148	none
MAVS	4697.81	0.156986	0.0676727	2.31978	0.0203526	0.0525794	none
SRC	4691.88	0.148148	0.0586508	2.52594	0.0115391	0.0331658	none
PTPLAD1	4690.62	-0.107682	0.0545973	-1.97229	0.0485761	0.105618	none
TBL1XR1	4689.94	-0.188414	0.0538431	-3.49931	0.000466456	0.00240338	none
KPNA2	4687.1	-0.220762	0.0556951	-3.96375	7.37809e-05	0.000519695	none
MICAL2	4687.08	0.0664318	0.0577192	1.15095	0.249753	0.376418	none
ITPK1	4685.44	0.00569545	0.0614026	0.0927559	0.926098	0.955398	none
FKBP9	4684.37	0.198603	0.0506329	3.92241	8.76684e-05	0.000599762	none
RPL36AL	4681.92	-0.164042	0.0604644	-2.71303	0.0066672	0.0212478	none
ATP5J2	4681.45	-0.264182	0.0719089	-3.67385	0.000238924	0.00137567	none
SUCLG1	4679.54	-0.214978	0.0564432	-3.80876	0.000139667	0.000884889	none
EMP2	4679.44	-0.176196	0.069066	-2.55113	0.0107373	0.0313583	none
DDX23	4679.2	0.0102104	0.0328681	0.310647	0.756069	0.836685	none
LONP1	4678.43	0.239529	0.0690097	3.47094	0.000518631	0.00262335	none
ETHE1	4678.35	-0.191547	0.0857952	-2.23261	0.0255746	0.0630778	none
CPT1A	4676.25	-0.00563601	0.0592407	-0.0951376	0.924206	0.954292	none
GORASP2	4675.59	-0.0107102	0.0309436	-0.34612	0.729252	0.81691	none
MACF1	4673.53	0.25031	0.0757074	3.30628	0.000945446	0.00429532	none
SUPT16H	4673.28	-0.0337806	0.0501458	-0.673648	0.500535	0.627973	none
ESYT2	4671.71	-0.0265607	0.0454497	-0.584396	0.558954	0.680089	none
ENSA	4668.27	-0.0786869	0.0399515	-1.96956	0.0488885	0.106156	none
AP1B1	4662.9	0.0331173	0.0513867	0.644472	0.519269	0.645118	none
PRR13	4660.4	-0.119791	0.0521603	-2.2966	0.0216416	0.0552318	none
IST1	4656.45	0.00965106	0.0299548	0.322188	0.74731	0.830379	none
ZDHHC3	4651.27	-0.216083	0.0434937	-4.96815	6.75949e-07	1.04949e-05	none
TMEM259	4650.18	0.29338	0.0633632	4.63012	3.65448e-06	4.24799e-05	none
PDHA1	4646.46	-0.142351	0.0624458	-2.27959	0.0226318	0.0571943	none
BOP1	4642.15	0.275698	0.0889992	3.09776	0.00194992	0.00773911	none
TNS3	4637.32	0.250834	0.0639562	3.92196	8.78304e-05	0.00060062	none
TRIP12	4635.96	0.00967392	0.0444702	0.217537	0.82779	0.887942	none
ATXN2L	4634.49	0.281712	0.0467124	6.03076	1.63187e-09	6.94135e-08	none
MGAT1	4630.51	0.131709	0.0519129	2.53712	0.011177	0.0323574	none
ITGB5	4626.12	0.26562	0.0577139	4.60235	4.17745e-06	4.74554e-05	none
FURIN	4618.22	0.198402	0.0675933	2.93524	0.00333293	0.0120231	none
SLC38A2	4616.7	0.0102981	0.0606894	0.169686	0.865257	0.914053	none
PUM2	4612.83	0.00976884	0.0392443	0.248924	0.80342	0.87092	none
PSMA5	4611.33	-0.355445	0.0485378	-7.32305	2.42392e-13	4.60097e-11	none
CLCN3	4604.59	-0.346139	0.0556109	-6.22429	4.83737e-10	2.45517e-08	none
NAA50	4603.62	-0.129919	0.047309	-2.74617	0.00602948	0.0196016	none
CCDC47	4602.93	-0.216036	0.0452867	-4.77041	1.83853e-06	2.40059e-05	none
FOSL2	4601.64	0.105317	0.0643032	1.63782	0.10146	0.189272	none
MLLT4	4598.46	0.0309842	0.0535389	0.578724	0.562775	0.683346	none
NFE2L3	4597.53	-0.222482	0.0647193	-3.43765	0.000586788	0.00290984	none
MAGED1	4597.31	0.0576376	0.0596703	0.965935	0.334077	0.467144	none
MAPK3	4596.61	-0.0897031	0.0713662	-1.25694	0.208775	0.329588	none
IGFBP3	4584.22	0.619054	0.105153	5.88718	3.92832e-09	1.45925e-07	none
CTBP1	4579.9	0.0993922	0.0479132	2.07442	0.03804	0.0866267	none
HOXB9	4579.59	-0.136249	0.130485	-1.04417	0.296406	0.428487	none
TTLL12	4579.26	-0.0375205	0.0628673	-0.59682	0.550628	0.673051	none
SPINK4	4578.38	-0.972856	0.261196	-3.72462	0.000195609	0.00116867	none
PLXNB1	4577.7	0.326112	0.0703863	4.63317	3.60116e-06	4.19343e-05	none
NHP2L1	4577.58	-0.125347	0.0480452	-2.60894	0.00908234	0.0273344	none
LGALS9	4574.73	-0.108745	0.0776822	-1.39988	0.161551	0.271134	none
HDAC2	4574.24	-0.0750858	0.0473549	-1.5856	0.11283	0.205955	none
SLC12A7	4573.42	0.189049	0.0603035	3.13495	0.00171881	0.00698369	none
CPD	4570.81	-0.141586	0.0644433	-2.19707	0.0280155	0.0679297	none
SEC13	4567.49	0.0260355	0.0562642	0.462736	0.643554	0.750637	none
ADH5	4559.76	-0.306574	0.0526338	-5.82467	5.72257e-09	1.99339e-07	none
CLPTM1	4554.81	0.116077	0.0496415	2.33829	0.019372	0.0505671	none
PPIF	4551.36	0.21986	0.0626657	3.50846	0.000450705	0.00233332	none
RAB6A	4550.38	-0.105228	0.0479416	-2.19492	0.0281696	0.0682228	none
MYDGF	4548.64	-0.0219369	0.0706812	-0.310363	0.756285	0.836851	none
AHSA1	4545.05	0.00492363	0.0520116	0.094664	0.924582	0.954436	none
TCF3	4539.72	0.215627	0.0566988	3.80303	0.00014294	0.000901797	none
ADNP	4538.75	0.0674554	0.0489778	1.37726	0.168431	0.279948	none
BTG2	4535.4	-0.0640968	0.0776813	-0.825125	0.409301	0.542727	none
PRRC2B	4533.19	0.285246	0.0602339	4.73564	2.1836e-06	2.76747e-05	none
MRPS35	4531.61	-0.425311	0.0598294	-7.10873	1.17112e-12	1.59574e-10	none
HP1BP3	4531.44	-0.0730265	0.050002	-1.46047	0.14416	0.248618	none
PYCR1	4528.19	0.141858	0.0663345	2.13853	0.0324738	0.0763496	none
SPCS3	4526.89	-0.254646	0.0558626	-4.55843	5.15369e-06	5.60758e-05	none
SF3A1	4523.71	-0.0156849	0.0366679	-0.427757	0.668828	0.770172	none
TPX2	4521.99	-0.0653954	0.0672932	-0.971798	0.331151	0.46414	none
TRAP1	4520.94	-0.0265713	0.0575006	-0.462105	0.644006	0.750937	none
SRP9	4519.96	-0.382994	0.0584901	-6.54802	5.83045e-11	4.21719e-09	none
PLOD1	4518.74	0.32897	0.0578466	5.68694	1.29335e-08	3.9508e-07	none
LGMN	4512.81	-0.0704856	0.0691759	-1.01893	0.308234	0.44096	none
DYNLRB1	4512.64	0.0175456	0.0700378	0.250516	0.802188	0.870203	none
MTCH2	4512.19	-0.171454	0.0440057	-3.89617	9.7726e-05	0.000656666	none
NPDC1	4506.52	0.204499	0.0979423	2.08796	0.0368017	0.0843097	none
NCAPD2	4506.05	0.0121064	0.0502063	0.241132	0.809453	0.875261	none
UBE2I	4505.58	-0.0429649	0.0404145	-1.06311	0.287734	0.419062	none
NUTF2	4504.47	0.0180292	0.060371	0.29864	0.765215	0.843537	none
SNX5	4502.37	-0.0785185	0.0605737	-1.29625	0.19489	0.31298	none
ANKH	4497.73	0.13546	0.0709031	1.9105	0.0560688	0.118503	none
DNPEP	4492.48	0.0811046	0.0499924	1.62234	0.104731	0.194	none
EVPL	4492.42	0.236664	0.098613	2.39993	0.0163982	0.0442286	none
SEPHS2	4488.53	-0.06667	0.0611208	-1.09079	0.275365	0.405399	none
EPAS1	4485.71	0.0600615	0.0685495	0.876176	0.380934	0.515261	none
MAF1	4475.28	0.0504364	0.064242	0.785101	0.432395	0.564886	none
MAPKAPK2	4474.53	0.0593376	0.0432251	1.37276	0.169828	0.281743	none
CKAP5	4470.26	0.0874828	0.0439895	1.98872	0.0467318	0.102456	none
SRRT	4469.39	0.112663	0.0405317	2.77963	0.00544206	0.0180202	none
AK2	4469.3	-0.220392	0.0463049	-4.75959	1.93987e-06	2.51386e-05	none
ZDHHC5	4468.23	0.0191624	0.0298534	0.641882	0.52095	0.646399	none
HSF1	4466.91	0.17472	0.068234	2.5606	0.0104491	0.0306719	none
NAP1L4	4466.67	0.0446159	0.0326015	1.36853	0.171148	0.283373	none
ARFGAP1	4465.96	0.367931	0.0757919	4.85449	1.20697e-06	1.69088e-05	none
EPS8L2	4465.21	0.252119	0.0680961	3.7024	0.000213572	0.00125394	none
PSMB7	4459.69	0.00942275	0.0470138	0.200425	0.841148	0.897128	none
MYO5B	4456.54	-0.139011	0.0614547	-2.26201	0.023697	0.0593186	none
TMED4	4452.55	0.0144505	0.046162	0.313038	0.754252	0.835266	none
SLC44A2	4450.04	-0.0214564	0.0467375	-0.459084	0.646174	0.752609	none
EHF	4443.1	-0.0973253	0.0817473	-1.19056	0.233825	0.358902	none
CMTM6	4442.33	-0.255991	0.055313	-4.62804	3.69134e-06	4.28932e-05	none
TGFBR2	4442.24	0.0592947	0.0712765	0.831897	0.405467	0.539145	none
PREP	4439.48	-0.147519	0.0536347	-2.75044	0.00595149	0.0193903	none
SLC25A1	4439.34	0.114007	0.0718275	1.58723	0.112461	0.205486	none
ARHGAP1	4430.44	0.155474	0.0469827	3.30917	0.00093572	0.00426174	none
ST6GALNAC1	4422.76	-0.847973	0.143874	-5.89386	3.77268e-09	1.41102e-07	none
ACIN1	4421.96	0.19215	0.0420532	4.56922	4.89533e-06	5.39439e-05	none
COX6C	4420.43	-0.0757352	0.0644695	-1.17474	0.240097	0.365524	none
MARS	4418.21	0.0499216	0.0492007	1.01465	0.310272	0.443161	none
ANP32A	4417.08	0.00186786	0.0452032	0.0413213	0.96704	0.980597	none
TNKS1BP1	4412.17	0.214129	0.057477	3.72546	0.000194957	0.00116612	none
PDZK1IP1	4412.01	-0.402552	0.118987	-3.38316	0.000716557	0.0034201	none
CIRBP	4411.18	0.09345	0.0545601	1.71279	0.0867512	0.167435	none
CTDSP1	4404.06	0.190177	0.0379365	5.01303	5.35797e-07	8.61631e-06	none
STK24	4403.18	-0.0949774	0.0543823	-1.74647	0.0807285	0.158068	none
NPC2	4398.08	-0.0261504	0.0565148	-0.462718	0.643566	0.750637	none
TRA2B	4395.83	-0.0963247	0.0341879	-2.81751	0.00483977	0.0163759	none
YIPF3	4392.83	0.14865	0.0489579	3.03628	0.00239515	0.00917119	none
RPL39	4392.27	-0.191806	0.118232	-1.6223	0.10474	0.194002	none
WDR82	4390.23	0.0268541	0.0305175	0.87996	0.378881	0.513254	none
SEC31A	4388.43	0.0170274	0.048618	0.350228	0.726167	0.814658	none
SAE1	4386.98	-0.0172911	0.0400553	-0.431681	0.665973	0.768016	none
PPP2CA	4386.16	-0.261262	0.0405703	-6.43972	1.19694e-10	7.75249e-09	none
PPP2R5C	4386.1	-0.189114	0.0504993	-3.74488	0.00018048	0.00109287	none
AHCYL1	4383.71	-0.200626	0.0381229	-5.26262	1.42015e-07	2.8628e-06	none
SCAP	4381.95	0.311965	0.0678279	4.59936	4.23789e-06	4.79544e-05	none
ASAH1	4377.54	-0.233947	0.0603944	-3.87365	0.000107216	0.000711565	none
OST4	4375.63	0.0193235	0.0634518	0.304538	0.760718	0.839887	none
CLTB	4373.36	0.0177057	0.0750155	0.236028	0.813411	0.878144	none
TMEM30A	4371.28	-0.106958	0.0529655	-2.01939	0.0434471	0.0966085	none
NDUFA10	4371.07	-0.0570862	0.0440536	-1.29584	0.195032	0.313146	none
SLC16A3	4369.46	0.304865	0.0876232	3.47928	0.000502772	0.00255533	none
IFITM2	4367.14	0.278567	0.111575	2.49668	0.0125361	0.0354847	none
CENPB	4360.25	0.21784	0.0715128	3.04616	0.00231783	0.0089125	none
SH3D19	4359.93	-0.282649	0.0565938	-4.99435	5.90342e-07	9.32002e-06	none
XPO6	4359.45	0.150839	0.0441633	3.41548	0.000636689	0.00311203	none
CERS2	4358.5	-0.0357495	0.0371997	-0.961016	0.336544	0.469554	none
MDH1	4357.95	-0.201645	0.0440374	-4.57894	4.67342e-06	5.20222e-05	none
TPM2	4356.59	0.436222	0.11315	3.85526	0.000115607	0.000755932	none
ATP5D	4353.29	0.130068	0.0950727	1.36809	0.171284	0.283571	none
THRAP3	4351.94	-0.0131019	0.0389947	-0.335992	0.736877	0.822682	none
FLOT2	4349.52	0.0733524	0.0525178	1.39672	0.162499	0.272489	none
RPS6KA1	4349.23	-0.287115	0.0586019	-4.89941	9.61268e-07	1.39673e-05	none
TARS	4347.79	-0.0800872	0.0497505	-1.60978	0.107446	0.197976	none
IGLC2	4342.03	0.153445	0.188456	0.814222	0.415518	0.548666	none
HSBP1	4339.69	-0.26071	0.0597357	-4.36439	1.2748e-05	0.000119982	none
ATP2A3	4338.02	-0.0505171	0.120298	-0.419934	0.674534	0.775002	none
GNG12	4334.47	-0.470075	0.0598228	-7.85779	3.90958e-15	1.42648e-12	none
CREB3L1	4331.47	-0.282885	0.141829	-1.99454	0.0460926	0.101386	none
B4GALT5	4328.84	0.0311217	0.0490302	0.634746	0.525594	0.650731	none
BTBD2	4328.49	0.272836	0.0709078	3.84777	0.0001192	0.000775567	none
RAB11FIP1	4321.74	-0.180035	0.0838354	-2.14749	0.0317545	0.0750076	none
SORT1	4320.81	-0.144839	0.0555866	-2.60564	0.00917022	0.0275419	none
SRSF5	4320.7	0.0179878	0.0483448	0.372072	0.709839	0.801682	none
VDAC3	4319.21	-0.377612	0.062894	-6.00395	1.92578e-09	7.97462e-08	none
PDAP1	4318.24	0.0682765	0.0446184	1.53023	0.12596	0.224115	none
GRSF1	4306.86	-0.254365	0.0410323	-6.19914	5.67714e-10	2.81186e-08	none
ILVBL	4304.8	0.119389	0.0725819	1.64489	0.0999916	0.18717	none
PSMD1	4301.89	-0.0846926	0.0385781	-2.19535	0.0281381	0.0681768	none
PSMA4	4300.43	-0.248267	0.0565891	-4.38719	1.14824e-05	0.000109994	none
[truncated: 30,839 more rows]
